# Supplementary material for: 2-Methyl-N′-(4-nitro­benzyl­idene)benzohydrazide
Source: Acta Crystallogr Sect E Struct Rep Online. 2010 Oct 2;66(Pt 11):o2715. doi: 10.1107/S1600536810038869 (PMC3009122; doi:10.1107/S1600536810038869)
Supplement: Supplementary file 2 [file e-66-o2715-Isup2.hkl]

# 
# h,k,l, Fc-squared, Fo-squared, sigma(Fo-squared) and status flag 
# 
data_I
_shelx_title ' test_0m in P2(1)/n' 
_shelx_refln_list_code          4 
_shelx_F_calc_maximum      305.30 
_exptl_crystal_F_000       592.00 
_reflns_d_resolution_high  0.7828 
 
loop_ 
 _symmetry_equiv_pos_as_xyz 
 'x, y, z' 
 '-x+1/2, y+1/2, -z+1/2' 
 '-x, -y, -z' 
 'x-1/2, -y-1/2, z-1/2' 
 
_cell_length_a     7.4160 
_cell_length_b    26.1980 
_cell_length_c     7.8600 
_cell_angle_alpha  90.000 
_cell_angle_beta  114.206 
_cell_angle_gamma  90.000 
 
_shelx_F_squared_multiplier     1.000 
 
loop_ 
 _refln_index_h 
 _refln_index_k 
 _refln_index_l 
 _refln_F_squared_calc 
 _refln_F_squared_meas 
 _refln_F_squared_sigma 
 _refln_observed_status 
   2   0   0    93210.45    69479.78   3777.41 o 
   4   0   0     8371.40     8251.15    452.24 o 
   6   0   0      586.26      551.72     36.70 o 
   8   0   0        4.58        0.89      6.54 o 
   1   1   0      143.86      146.60      6.50 o 
   2   1   0      808.28      752.36     30.59 o 
   3   1   0        8.30        6.88      2.94 o 
   4   1   0     1441.59     1405.70     57.22 o 
   5   1   0       13.51       18.42      4.63 o 
   6   1   0       86.02       98.59      8.46 o 
   7   1   0       14.94       13.76      9.76 o 
   8   1   0       22.50       14.63      5.55 o 
   1   2   0      152.26      141.39      6.31 o 
   2   2   0       24.66       28.64      2.94 o 
   3   2   0      853.41      834.13     41.38 o 
   4   2   0       89.50       87.53      6.51 o 
   5   2   0       31.83       27.82     14.18 o 
   6   2   0       53.09       46.95      6.14 o 
   7   2   0       11.67       18.12      4.94 o 
   8   2   0        0.01       -2.58      4.21 o 
   1   3   0      370.63      367.30     11.08 o 
   2   3   0     3398.19     3350.69     96.40 o 
   3   3   0       73.10       69.22      3.14 o 
   4   3   0      781.81      743.13     31.73 o 
   5   3   0       10.09        5.76      5.65 o 
   6   3   0      238.81      223.09     19.70 o 
   7   3   0        7.34       13.54      6.84 o 
   8   3   0       15.11       14.66      5.85 o 
   0   4   0      625.20      555.11     34.78 o 
   1   4   0     8165.71     7680.02    219.45 o 
   2   4   0      185.45      206.20      6.91 o 
   3   4   0      490.10      504.92     15.61 o 
   4   4   0        2.37        3.99      3.30 o 
   5   4   0      253.78      256.52     13.64 o 
   6   4   0        3.87        4.06      3.37 o 
   7   4   0        1.02       -0.38      3.68 o 
   8   4   0        0.25        1.49      7.24 o 
   1   5   0     1966.60     2027.33     58.59 o 
   2   5   0      213.64      207.96      7.04 o 
   3   5   0      355.23      342.79     11.18 o 
   4   5   0      165.39      185.10     10.10 o 
   5   5   0       69.07       71.06      8.49 o 
   6   5   0       17.30       17.22      8.72 o 
   7   5   0       30.71       20.06      5.25 o 
   8   5   0        0.39       -7.10      6.76 o 
   0   6   0      210.28      198.63      9.28 o 
   1   6   0      893.89      839.32     24.83 o 
   2   6   0        0.44        2.47      1.08 o 
   3   6   0      533.45      537.43     16.78 o 
   4   6   0       13.06       12.90      3.87 o 
   5   6   0       24.64       27.42      4.39 o 
   6   6   0        8.73        2.10      3.23 o 
   7   6   0        0.16        4.01      6.45 o 
   8   6   0        0.22        0.38      7.44 o 
   1   7   0      879.18      827.86     28.83 o 
   2   7   0      696.25      717.14     21.67 o 
   3   7   0      237.21      244.70      8.49 o 
   4   7   0       18.00       21.83      6.84 o 
   5   7   0       63.02       69.90      6.40 o 
   6   7   0       50.83       54.66      6.58 o 
   7   7   0       13.26       10.17      7.85 o 
   8   7   0        8.86        8.47      7.68 o 
   0   8   0       63.76       65.81      4.44 o 
   1   8   0     3867.45     3704.18    125.10 o 
   2   8   0      303.93      314.35     10.34 o 
   3   8   0      270.29      250.14      8.68 o 
   4   8   0        0.30       -1.82      2.05 o 
   5   8   0       20.32       25.73      4.36 o 
   6   8   0       10.72       14.77      7.55 o 
   7   8   0        9.50       28.53      9.39 o 
   8   8   0        0.28        2.15      7.35 o 
   1   9   0       70.57       68.61      3.83 o 
   2   9   0      689.68      656.90     20.11 o 
   3   9   0      261.15      254.72      8.97 o 
   4   9   0       25.26       33.77      2.85 o 
   5   9   0       85.18       92.97      7.39 o 
   6   9   0      148.69      163.29     17.61 o 
   7   9   0       19.68       19.96      8.36 o 
   8   9   0       31.61       16.71      9.56 o 
   0  10   0      355.18      344.99     15.93 o 
   1  10   0        1.07        2.44      1.41 o 
   2  10   0      128.45      151.37      5.89 o 
   3  10   0       98.20       86.66      9.11 o 
   4  10   0        0.00        1.95      1.62 o 
   5  10   0      258.62      289.38     23.19 o 
   6  10   0        9.36       16.84      7.24 o 
   7  10   0       84.35       84.40     14.74 o 
   8  10   0        0.01       -2.85      6.81 o 
   1  11   0       71.15       78.11      8.19 o 
   2  11   0      609.34      639.84     19.98 o 
   3  11   0       19.55       20.29      2.43 o 
   4  11   0       53.91       48.75      3.51 o 
   5  11   0       29.92       28.51      7.80 o 
   6  11   0       87.05       86.22     13.45 o 
   7  11   0        2.16       -2.33      6.58 o 
   8  11   0        6.77        2.55      7.94 o 
   0  12   0     3981.15     4001.74    163.58 o 
   1  12   0     3955.16     4181.27    141.89 o 
   2  12   0     1077.95     1220.21     36.61 o 
   3  12   0      405.52      455.54     15.06 o 
   4  12   0      290.01      356.09     15.09 o 
   5  12   0      219.62      239.19     21.40 o 
   6  12   0       41.90       34.53      9.65 o 
   7  12   0       18.39       19.98      9.46 o 
   8  12   0        0.94        6.87      8.65 o 
   1  13   0        0.47       -0.13      1.55 o 
   2  13   0       48.30       55.95      3.48 o 
   3  13   0      410.95      406.22     13.82 o 
   4  13   0       12.45       18.67      3.40 o 
   5  13   0      115.70      103.04     13.34 o 
   6  13   0        5.99       -5.64      3.76 o 
   7  13   0        1.08       -5.55      5.81 o 
   0  14   0       79.82       53.30      7.10 o 
   1  14   0      122.17      127.90      6.56 o 
   2  14   0       27.59       28.63      2.69 o 
   3  14   0       41.67       37.75      6.56 o 
   4  14   0        1.01        0.92      2.40 o 
   5  14   0        9.26       11.59      6.56 o 
   6  14   0        0.24       -0.99      5.60 o 
   7  14   0        2.70        5.47      7.52 o 
   1  15   0       75.48       70.59      8.68 o 
   2  15   0       59.03       55.11      6.82 o 
   3  15   0       12.76        7.85      2.74 o 
   4  15   0      173.23      165.80      9.24 o 
   5  15   0        1.01        3.06      5.07 o 
   6  15   0       30.57       17.49      7.96 o 
   7  15   0        1.93        5.12      8.09 o 
   0  16   0       24.39       51.04      8.58 o 
   1  16   0      493.05      498.07     19.29 o 
   2  16   0       18.39       10.24      3.95 o 
   3  16   0       11.32        8.37      2.92 o 
   4  16   0        3.21        3.68      2.82 o 
   5  16   0       14.33       14.54      7.23 o 
   6  16   0       15.26       15.36      7.66 o 
   7  16   0        2.07        3.52      6.99 o 
   1  17   0       43.16       43.61      4.04 o 
   2  17   0        2.20        0.07      2.31 o 
   3  17   0        1.64        0.75      2.87 o 
   4  17   0      133.83      148.31      9.16 o 
   5  17   0        0.09       -2.22      4.49 o 
   6  17   0       12.87        9.22      7.58 o 
   7  17   0        2.38       -4.21      6.83 o 
   0  18   0      319.28      315.47     25.46 o 
   1  18   0       32.12       36.60      7.12 o 
   2  18   0        5.66        0.52      2.42 o 
   3  18   0       13.37       25.86      4.95 o 
   4  18   0       19.68       26.27      4.39 o 
   5  18   0        4.06        3.30      5.78 o 
   6  18   0       16.69       14.40      8.55 o 
   7  18   0        9.82       -3.23      7.10 o 
   1  19   0        1.13       -0.07      2.16 o 
   2  19   0       27.39       19.67      3.90 o 
   3  19   0        0.07        1.08      2.74 o 
   4  19   0       27.50       23.05      4.36 o 
   5  19   0        0.22        6.38      6.42 o 
   6  19   0        0.23        7.48      7.26 o 
   7  19   0        4.69       -0.17      7.34 o 
   0  20   0        1.25       -0.23      4.39 o 
   1  20   0        1.45        5.98      2.79 o 
   2  20   0       39.44       43.35      5.11 o 
   3  20   0        2.10        3.78      2.86 o 
   4  20   0        0.72        3.44      3.15 o 
   5  20   0       67.96       90.14     14.23 o 
   6  20   0        5.80        8.28      7.32 o 
   1  21   0        4.62        3.42      2.81 o 
   2  21   0       30.65       35.20      4.94 o 
   3  21   0       28.67       26.18      4.48 o 
   4  21   0        3.12        5.17      4.35 o 
   5  21   0       14.38        8.75      7.33 o 
   6  21   0       11.57       18.26      9.11 o 
   0  22   0       87.29      118.13     15.50 o 
   1  22   0      103.11      132.88     11.77 o 
   2  22   0       10.92       11.72      5.11 o 
   3  22   0        0.03        1.28      2.94 o 
   4  22   0        2.69        2.81      3.39 o 
   5  22   0        1.70        0.94      6.04 o 
   6  22   0        0.03       -7.72      6.68 o 
   1  23   0        2.41       -0.50      3.70 o 
   2  23   0        0.09        0.09      2.87 o 
   3  23   0       57.25       44.88      6.32 o 
   4  23   0        1.14       -0.06      3.40 o 
   5  23   0       30.05       39.59     10.54 o 
   6  23   0        1.29        3.97      7.99 o 
   0  24   0        6.02        9.93      7.13 o 
   1  24   0      143.40      129.99     11.97 o 
   2  24   0        6.51        4.30      9.36 o 
   3  24   0      143.64      123.00      9.25 o 
   4  24   0        3.07        1.92      3.76 o 
   5  24   0        9.96        0.69      7.46 o 
   6  24   0       22.55       25.66     11.47 o 
   1  25   0       25.90       21.37      6.05 o 
   2  25   0        7.09       14.81      5.33 o 
   3  25   0       13.28       11.82      4.08 o 
   4  25   0        0.64       -0.59      3.77 o 
   5  25   0       10.48       15.03      8.20 o 
   0  26   0      115.11       99.97     15.84 o 
   1  26   0       58.64       66.88      9.53 o 
   2  26   0      163.59      133.80     12.85 o 
   3  26   0       18.86       22.10      7.43 o 
   4  26   0       35.34       31.73      8.80 o 
   5  26   0        5.17       10.34      7.78 o 
   1  27   0        5.86       13.49      5.72 o 
   2  27   0        0.00        2.18      4.33 o 
   3  27   0        8.87       10.99      5.54 o 
   4  27   0       11.78       16.23      6.23 o 
   5  27   0        7.98       16.19      8.92 o 
   0  28   0       32.16       48.70     12.81 o 
   1  28   0        5.26       13.00      5.66 o 
   2  28   0       79.03       93.40     11.52 o 
   3  28   0        0.76       10.14      5.44 o 
   4  28   0       15.79       21.79     10.72 o 
   1  29   0        0.96        1.94      8.18 o 
   2  29   0        0.00        8.28      5.11 o 
   3  29   0        0.08        3.09      5.03 o 
   4  29   0       14.08       33.81     11.87 o 
   0  30   0       11.61       -4.97      7.03 o 
   1  30   0       15.48       20.12      9.81 o 
   2  30   0       23.88       15.59      6.41 o 
   3  30   0        2.67        5.02      5.55 o 
   1  31   0        0.07        6.26     15.68 o 
   2  31   0       12.23       18.59      7.01 o 
   3  31   0        9.57       18.41     10.29 o 
   0  32   0        2.06        8.56      8.81 o 
   1  32   0        5.59       13.77      6.72 o 
   2  32   0        0.09        4.06      5.95 o 
   1  33   0        1.44        3.85      5.64 o 
  -7   0   1       46.43       32.42      8.32 o 
  -5   0   1      345.44      332.57     23.04 o 
  -3   0   1     2408.71     2281.48    126.81 o 
  -1   0   1       39.80       30.05      3.79 o 
   1   0   1      558.84      612.97     38.70 o 
   3   0   1       58.15       66.66      4.99 o 
   5   0   1      152.10      186.59     16.62 o 
   7   0   1        0.56       -6.08      4.24 o 
  -8   1   1       40.40       28.70     17.86 o 
  -7   1   1       51.29       28.02      6.53 o 
  -6   1   1       72.70       58.57      6.38 o 
  -5   1   1       33.84       37.43      4.62 o 
  -4   1   1       14.31       15.25      3.14 o 
  -3   1   1     1232.32     1234.80     49.53 o 
  -2   1   1      583.20      588.21     24.01 o 
  -1   1   1      510.32      479.92     14.29 o 
   0   1   1      132.34      118.68      4.89 o 
   1   1   1      326.50      325.28     15.24 o 
   2   1   1       10.48       11.70      1.59 o 
   3   1   1       97.42       84.84      5.15 o 
   4   1   1        0.35        0.33      2.21 o 
   5   1   1        5.92        7.84      3.40 o 
   6   1   1        6.73        6.71      3.86 o 
   7   1   1       24.93       19.77      5.72 o 
   8   1   1        0.25       -0.11      7.48 o 
  -8   2   1      118.25       84.24      9.27 o 
  -7   2   1        0.65       12.51      4.14 o 
  -6   2   1     1043.68      923.70     40.05 o 
  -5   2   1       57.81       52.52      5.40 o 
  -4   2   1     2772.44     2710.77    106.98 o 
  -3   2   1      537.78      532.88     22.65 o 
  -2   2   1     7375.03     7131.79    204.01 o 
  -1   2   1     8790.36     8105.59    231.64 o 
   0   2   1     1549.14     1463.43     49.84 o 
   1   2   1     1588.24     1454.72     60.33 o 
   2   2   1      422.83      421.70     13.34 o 
   3   2   1      255.35      277.19      9.51 o 
   4   2   1        3.97       -0.35      2.36 o 
   5   2   1       47.25       53.08      6.20 o 
   6   2   1        1.59        3.58      7.33 o 
   7   2   1        2.85       -1.34      4.28 o 
   8   2   1        5.68       12.29      8.61 o 
  -8   3   1       30.97       36.46      6.87 o 
  -7   3   1        6.20        4.62      3.96 o 
  -6   3   1      379.69      369.06     18.65 o 
  -5   3   1      164.07      183.64     10.52 o 
  -4   3   1     3947.17     3903.82    152.75 o 
  -3   3   1      225.05      234.04      7.75 o 
  -2   3   1    26727.61    24308.26    693.18 o 
  -1   3   1      405.83      405.02     12.29 o 
   0   3   1    13039.40    11845.41    714.32 o 
   1   3   1      205.76      216.16      7.22 o 
   2   3   1     2648.08     2658.65     76.98 o 
   3   3   1       29.88       37.60      2.84 o 
   4   3   1      146.73      145.28      9.10 o 
   5   3   1       12.57       12.37      3.76 o 
   6   3   1        1.08       -3.76      3.29 o 
   7   3   1        1.24        0.41      4.39 o 
   8   3   1        9.47       19.48      9.13 o 
  -8   4   1       21.89       29.33      6.11 o 
  -7   4   1        0.00        3.72      3.80 o 
  -6   4   1       59.02       71.63     12.61 o 
  -5   4   1        4.56        9.35      5.81 o 
  -4   4   1     1553.52     1566.68     52.61 o 
  -3   4   1      140.67      139.48      6.07 o 
  -2   4   1     2244.45     2174.97     62.96 o 
  -1   4   1     1990.94     1921.91     55.59 o 
   0   4   1     1159.19     1043.55     36.09 o 
   1   4   1     1055.34     1003.21     29.66 o 
   2   4   1      830.51      781.07     23.63 o 
   3   4   1      175.35      188.28      9.62 o 
   4   4   1       22.77       30.04      4.14 o 
   5   4   1        1.08        3.23      2.78 o 
   6   4   1       10.45       15.07      4.48 o 
   7   4   1        7.65       14.41      7.91 o 
   8   4   1        0.62       28.67      9.90 o 
  -8   5   1      149.42      146.42     11.94 o 
  -7   5   1        0.00       -4.39      2.93 o 
  -6   5   1      316.06      316.55     16.66 o 
  -5   5   1        4.86        6.14      2.84 o 
  -4   5   1      327.80      369.36     12.10 o 
  -3   5   1        0.07        0.27      1.78 o 
  -2   5   1      682.58      713.90     21.47 o 
  -1   5   1       11.32        9.64      2.41 o 
   0   5   1     1636.69     1648.31     56.52 o 
   1   5   1       62.29       57.37      6.41 o 
   2   5   1        4.71        2.57      1.41 o 
   3   5   1        2.61        1.56      1.41 o 
   4   5   1       24.55       28.85      4.02 o 
   5   5   1        2.48       -3.70      2.47 o 
   6   5   1        0.57        4.77      3.69 o 
   7   5   1        0.01       -4.32      5.61 o 
   8   5   1       11.72        2.24      7.59 o 
  -8   6   1      195.83      181.78     19.78 o 
  -7   6   1        4.71       12.99      6.58 o 
  -6   6   1      441.94      428.56     20.97 o 
  -5   6   1       87.69       91.77      7.20 o 
  -4   6   1     1922.49     1989.52     58.54 o 
  -3   6   1      929.72      886.62     26.73 o 
  -2   6   1     1137.36     1166.52     34.47 o 
  -1   6   1     1338.35     1262.78     36.95 o 
   0   6   1      412.25      381.39     20.12 o 
   1   6   1     1728.39     1738.68     59.92 o 
   2   6   1      968.99      992.69     34.57 o 
   3   6   1      155.98      147.20      5.94 o 
   4   6   1        2.87        5.18      2.32 o 
   5   6   1        0.17       -2.84      2.59 o 
   6   6   1       32.72       53.23     10.82 o 
   7   6   1        0.86        0.39      6.94 o 
   8   6   1        1.51       -2.47      7.57 o 
  -8   7   1       14.06        8.19      7.92 o 
  -7   7   1      221.04      228.92     14.30 o 
  -6   7   1       11.84       19.20      4.35 o 
  -5   7   1      212.76      222.68     12.24 o 
  -4   7   1       34.70       34.87      3.19 o 
  -3   7   1      679.13      696.45     21.42 o 
  -2   7   1     1325.13     1282.75     37.88 o 
  -1   7   1       19.74       30.00      2.10 o 
   0   7   1      286.24      303.96     11.82 o 
   1   7   1      277.26      299.42     11.98 o 
   2   7   1      459.41      465.45     17.02 o 
   3   7   1       22.32       19.71      2.19 o 
   4   7   1       60.22       48.80      4.97 o 
   5   7   1       34.54       24.73      6.29 o 
   6   7   1        0.01        2.37      5.91 o 
   7   7   1       10.52        1.27      6.89 o 
   8   7   1        7.20        1.18      8.56 o 
  -8   8   1       71.86       63.27     12.77 o 
  -7   8   1       15.52       18.72      8.60 o 
  -6   8   1      121.83      126.03      9.43 o 
  -5   8   1      185.07      166.41     17.46 o 
  -4   8   1      290.83      299.69     11.90 o 
  -3   8   1      642.96      657.71     20.45 o 
  -2   8   1        0.00       -1.35      1.34 o 
  -1   8   1      319.52      335.57     10.84 o 
   0   8   1      244.79      232.54      9.62 o 
   1   8   1        1.57        2.18      1.65 o 
   2   8   1        6.88        9.18      1.68 o 
   3   8   1       11.89       11.48      1.90 o 
   4   8   1        0.17       -1.09      2.50 o 
   5   8   1        4.41       -5.19      4.14 o 
   6   8   1       13.39       13.50      7.53 o 
   7   8   1       15.84       10.12      8.04 o 
  -8   9   1        0.00        0.86      7.59 o 
  -7   9   1       44.74       47.01     10.42 o 
  -6   9   1       15.93       15.51      4.60 o 
  -5   9   1        0.34        7.57      3.04 o 
  -4   9   1      126.94      152.13      9.16 o 
  -3   9   1      158.65      197.92      7.35 o 
  -2   9   1      323.89      315.18     10.51 o 
  -1   9   1        0.40        0.00      1.11 o 
   0   9   1       16.85       14.64      2.17 o 
   1   9   1      431.15      402.74     15.67 o 
   2   9   1        0.74        0.14      2.63 o 
   3   9   1       38.39       51.63      3.84 o 
   4   9   1        0.69        2.92      2.45 o 
   5   9   1       37.45       52.89     10.25 o 
   6   9   1        5.22        4.46      6.41 o 
   7   9   1        6.17        3.18      6.98 o 
  -8  10   1        0.12       -2.67      7.14 o 
  -7  10   1       19.55       24.20      8.57 o 
  -6  10   1        0.18        3.58      3.40 o 
  -5  10   1      108.16      105.06      7.87 o 
  -4  10   1       12.85       14.86      2.18 o 
  -3  10   1      106.13      125.92      5.42 o 
  -2  10   1       34.23       41.87      2.85 o 
  -1  10   1     1115.24     1122.02     33.48 o 
   0  10   1       75.81       86.84      6.70 o 
   1  10   1      140.98      151.96      7.38 o 
   2  10   1        0.48        0.10      1.15 o 
   3  10   1       33.71       37.69      2.91 o 
   4  10   1       49.03       35.04      7.80 o 
   5  10   1        0.17       -4.88      4.07 o 
   6  10   1       43.24       35.87      9.77 o 
   7  10   1        4.84       -0.56      7.67 o 
  -8  11   1       10.07        2.93      7.93 o 
  -7  11   1        4.78        0.87      5.83 o 
  -6  11   1        0.03       -4.60      4.31 o 
  -5  11   1       49.21       61.76      6.38 o 
  -4  11   1        4.54        2.85      1.69 o 
  -3  11   1     1368.02     1369.90     41.01 o 
  -2  11   1       60.78       52.27      4.60 o 
  -1  11   1     1289.50     1366.81     40.59 o 
   0  11   1       79.67       80.63      7.73 o 
   1  11   1        2.28        1.49      1.95 o 
   2  11   1       12.17        7.78      1.58 o 
   3  11   1       17.79       19.28      3.30 o 
   4  11   1       45.77       69.11     10.73 o 
   5  11   1       60.46       54.54     10.69 o 
   6  11   1       82.94       52.04     11.42 o 
   7  11   1        3.33        2.89      7.38 o 
  -8  12   1        2.37       -7.03      6.23 o 
  -7  12   1        0.17       -3.38      5.17 o 
  -6  12   1        2.16        1.77      5.25 o 
  -5  12   1        0.65        2.28      2.80 o 
  -4  12   1       54.46       51.11      3.68 o 
  -3  12   1       80.29       72.96      4.16 o 
  -2  12   1        4.50        5.12      1.96 o 
  -1  12   1       65.18       70.26      6.04 o 
   0  12   1       13.08       12.28      1.78 o 
   1  12   1      725.97      771.52     28.59 o 
   2  12   1      121.24      115.06     16.76 o 
   3  12   1      179.91      201.20     13.70 o 
   4  12   1       38.32       49.38      9.51 o 
   5  12   1       21.17       25.33      8.06 o 
   6  12   1        8.42        5.89      7.19 o 
   7  12   1        6.69        2.53      8.03 o 
  -8  13   1        0.72       -5.80      6.32 o 
  -7  13   1       24.62       20.41      8.79 o 
  -6  13   1        6.86        9.25      6.16 o 
  -5  13   1       91.37      107.62     13.27 o 
  -4  13   1       60.08       70.41      6.94 o 
  -3  13   1      305.08      304.97     10.92 o 
  -2  13   1        8.27        5.26      1.70 o 
  -1  13   1       81.01       92.41      4.62 o 
   0  13   1      684.85      658.40     20.59 o 
   1  13   1      231.77      263.88     11.67 o 
   2  13   1        0.04       -0.39      3.77 o 
   3  13   1      314.14      294.19     13.11 o 
   4  13   1       10.73        4.30      5.19 o 
   5  13   1      181.32      151.04     17.24 o 
   6  13   1        2.40        0.66      6.33 o 
   7  13   1       14.45       25.54     10.43 o 
  -8  14   1        0.82       -9.00      6.00 o 
  -7  14   1       14.13       10.03      7.38 o 
  -6  14   1       37.37       38.24      9.66 o 
  -5  14   1       47.37       45.53      9.22 o 
  -4  14   1        0.20        4.41      2.00 o 
  -3  14   1      111.14      122.14      6.28 o 
  -2  14   1      258.79      306.41     10.89 o 
  -1  14   1      133.31      136.82      9.36 o 
   0  14   1      464.26      535.22     17.20 o 
   1  14   1       67.86       80.93      5.76 o 
   2  14   1        0.03       -0.80      2.46 o 
   3  14   1       43.13       44.71      4.73 o 
   4  14   1       57.61       47.11      9.56 o 
   5  14   1       54.80       42.88      9.93 o 
   6  14   1        3.69       20.07      8.55 o 
   7  14   1       27.27       44.18     12.27 o 
  -8  15   1        2.22        6.35      8.48 o 
  -7  15   1        1.54        6.99      7.10 o 
  -6  15   1       14.54       14.79      7.21 o 
  -5  15   1        2.82        8.58      5.63 o 
  -4  15   1       85.58       95.15      6.64 o 
  -3  15   1      316.60      333.02     11.97 o 
  -2  15   1      885.68      935.75     29.00 o 
  -1  15   1      957.53     1005.25     30.84 o 
   0  15   1      229.28      259.65      9.44 o 
   1  15   1      634.07      636.46     31.14 o 
   2  15   1      432.06      437.68     22.69 o 
   3  15   1      284.25      291.17     13.38 o 
   4  15   1      167.65      159.19     16.87 o 
   5  15   1       19.54       15.84      7.07 o 
   6  15   1       31.87       21.24      8.86 o 
   7  15   1        1.74        8.79      8.25 o 
  -7  16   1        4.40        8.61      7.25 o 
  -6  16   1        1.06        5.17      5.88 o 
  -5  16   1        0.01        3.84      5.42 o 
  -4  16   1       46.00       52.00      5.71 o 
  -3  16   1       58.67       62.96      5.44 o 
  -2  16   1        1.55        0.59      1.71 o 
  -1  16   1       21.05       27.36      2.84 o 
   0  16   1       23.16       26.54      5.57 o 
   1  16   1      201.31      215.82     13.30 o 
   2  16   1       16.53       24.38      4.78 o 
   3  16   1        7.45        7.65      3.01 o 
   4  16   1        9.84       11.80      6.60 o 
   5  16   1       16.93       16.69      7.87 o 
   6  16   1       10.32        8.54      6.95 o 
   7  16   1        2.03       -3.20      7.97 o 
  -7  17   1       18.70       29.76     10.33 o 
  -6  17   1        0.99       -7.08      4.72 o 
  -5  17   1        0.03        5.06      6.00 o 
  -4  17   1        0.90        0.16      2.63 o 
  -3  17   1       17.21       21.49      3.74 o 
  -2  17   1        2.34        1.38      1.74 o 
  -1  17   1       20.83       27.26      2.93 o 
   0  17   1       47.83       44.51      7.97 o 
   1  17   1       62.79       50.82      6.33 o 
   2  17   1        7.48        5.07      3.46 o 
   3  17   1       83.83       78.06     12.00 o 
   4  17   1       25.38       17.64      7.41 o 
   5  17   1        9.47       15.79      8.17 o 
   6  17   1       17.95       28.15     10.09 o 
   7  17   1        6.52       -3.27      6.87 o 
  -7  18   1        8.59        3.32      7.27 o 
  -6  18   1       35.19       22.09      8.50 o 
  -5  18   1        0.02       -6.39      4.26 o 
  -4  18   1       17.93       15.09      3.75 o 
  -3  18   1       64.14       83.39      6.53 o 
  -2  18   1       19.84       14.16      3.23 o 
  -1  18   1        5.39        4.93      2.99 o 
   0  18   1      124.83      129.54      7.96 o 
   1  18   1       44.51       40.22      6.14 o 
   2  18   1       36.70       24.73     14.44 o 
   3  18   1       15.90       14.60      3.74 o 
   4  18   1        4.30       14.16      6.56 o 
   5  18   1       47.77       38.41     10.24 o 
   6  18   1        1.83       -2.48      6.68 o 
  -7  19   1        0.03        0.96      7.28 o 
  -6  19   1        2.83        4.70      6.97 o 
  -5  19   1        8.49        6.53      5.81 o 
  -4  19   1        2.22        2.07      2.79 o 
  -3  19   1       44.41       42.96      6.36 o 
  -2  19   1        0.01       -2.85      2.87 o 
  -1  19   1       29.94       33.12      4.30 o 
   0  19   1       16.77       23.62      5.54 o 
   1  19   1       12.72        9.52      4.02 o 
   2  19   1        3.46        5.38      3.26 o 
   3  19   1        8.84        8.57      3.35 o 
   4  19   1        0.33        6.61      6.32 o 
   5  19   1       15.55       27.59      9.33 o 
   6  19   1        6.26        0.86      6.71 o 
  -7  20   1        1.78        8.27      8.20 o 
  -6  20   1       19.91       17.50      8.93 o 
  -5  20   1        8.09        9.37      6.43 o 
  -4  20   1        0.12        5.59      3.17 o 
  -3  20   1        2.19        2.52      2.92 o 
  -2  20   1        0.87        6.61      3.01 o 
  -1  20   1      121.69      109.32      8.71 o 
   0  20   1       12.74       11.82      3.35 o 
   1  20   1       10.51        3.52      3.76 o 
   2  20   1       53.37       55.16      5.86 o 
   3  20   1       15.49       14.65      3.98 o 
   4  20   1        1.15        8.77      6.45 o 
   5  20   1        5.18       -3.16      5.99 o 
   6  20   1        1.76        6.55      7.87 o 
  -7  21   1        9.36       -5.51      6.89 o 
  -6  21   1        0.52        1.61      6.12 o 
  -5  21   1       36.63       38.46      9.95 o 
  -4  21   1        8.67       11.97      4.12 o 
  -3  21   1        2.97        4.20      2.94 o 
  -2  21   1        5.35        6.51      6.81 o 
  -1  21   1        0.53       -1.67      3.42 o 
   0  21   1        2.97        0.56      2.74 o 
   1  21   1        0.87       -1.23      3.77 o 
   2  21   1       47.22       42.67      6.82 o 
   3  21   1       14.62       14.01      7.50 o 
   4  21   1       41.30       28.27      9.32 o 
   5  21   1        5.36        8.95      7.47 o 
   6  21   1        0.57        6.50      7.71 o 
  -6  22   1        2.27        4.29      7.06 o 
  -5  22   1        6.74       -1.26      6.21 o 
  -4  22   1       14.82       17.89      4.47 o 
  -3  22   1        7.21        5.08      3.45 o 
  -2  22   1        2.57        7.99      4.37 o 
  -1  22   1        0.00       -1.43      4.30 o 
   0  22   1       40.71       35.58      6.64 o 
   1  22   1       42.95       38.61      7.04 o 
   2  22   1       18.90       25.63      6.68 o 
   3  22   1       58.13       64.85      6.85 o 
   4  22   1      126.25      139.92     17.47 o 
   5  22   1       57.92       45.93     12.33 o 
   6  22   1       34.85       34.68     11.71 o 
  -6  23   1       15.15        6.31      7.49 o 
  -5  23   1        5.81        3.57      6.52 o 
  -4  23   1      118.10      116.65      9.03 o 
  -3  23   1       17.52       19.52      4.35 o 
  -2  23   1      160.99      159.93     13.30 o 
  -1  23   1       14.00       11.51      4.91 o 
   0  23   1      572.71      496.98     27.52 o 
   1  23   1        2.91        6.81      4.28 o 
   2  23   1      195.99      185.32     27.40 o 
   3  23   1        1.46        2.45      3.51 o 
   4  23   1       67.32       66.32     12.72 o 
   5  23   1        6.99        0.62      6.78 o 
  -6  24   1        0.02       -1.23      7.06 o 
  -5  24   1        1.88       -1.52      6.09 o 
  -4  24   1       18.99       14.75      4.60 o 
  -3  24   1        9.50       13.88      5.20 o 
  -2  24   1        7.29        6.16      4.61 o 
  -1  24   1      107.47      103.72     10.89 o 
   0  24   1       10.72       12.83      5.27 o 
   1  24   1      336.81      259.86     24.33 o 
   2  24   1       45.39       52.47      6.29 o 
   3  24   1      202.97      185.74     15.77 o 
   4  24   1        1.35        5.01      7.34 o 
   5  24   1       27.72       37.99     11.85 o 
  -6  25   1        1.35       -9.33      7.44 o 
  -5  25   1        0.52       -4.96      6.24 o 
  -4  25   1        2.27        7.90      5.01 o 
  -3  25   1       48.25       41.80      7.82 o 
  -2  25   1       21.05       33.78      9.93 o 
  -1  25   1      102.69      103.08     11.52 o 
   0  25   1        0.23       -0.77      3.93 o 
   1  25   1       81.33       71.24      9.54 o 
   2  25   1        3.86        4.68      3.60 o 
   3  25   1       54.27       61.69      7.11 o 
   4  25   1        2.38       -6.49      6.14 o 
   5  25   1        0.15        9.77      8.93 o 
  -5  26   1       16.64       16.01      8.74 o 
  -4  26   1        8.48       14.73      6.02 o 
  -3  26   1       87.96       84.20     18.10 o 
  -2  26   1       21.71       19.78      6.26 o 
  -1  26   1       41.77       42.42     11.14 o 
   0  26   1       58.27       71.31      9.87 o 
   1  26   1       88.05       81.17     17.49 o 
   2  26   1      128.82       98.17     11.13 o 
   3  26   1       21.95       14.53      4.70 o 
   4  26   1       60.66       42.38     11.53 o 
  -4  27   1        0.94       11.87      5.68 o 
  -3  27   1        4.45       11.03      6.23 o 
  -2  27   1        2.19        2.15      4.52 o 
  -1  27   1       26.01       21.71      6.14 o 
   0  27   1        1.34        8.20      4.84 o 
   1  27   1       32.49       23.18      6.49 o 
   2  27   1        0.04       -2.36      4.12 o 
   3  27   1        1.54        3.92      3.89 o 
   4  27   1        0.20       11.82      8.26 o 
  -4  28   1        0.32       -0.87      5.00 o 
  -3  28   1       13.61       16.73      5.95 o 
  -2  28   1        9.15        7.23      4.87 o 
  -1  28   1        0.00       -1.30      4.36 o 
   0  28   1       10.84       28.32      7.27 o 
   1  28   1        8.67        7.17      5.36 o 
   2  28   1        4.48       11.73      6.11 o 
   3  28   1        0.61        7.80      9.77 o 
   4  28   1        3.86       11.93      7.68 o 
  -4  29   1       14.10       15.15     13.33 o 
  -3  29   1        2.84        6.45      5.84 o 
  -2  29   1       22.97       13.57      6.32 o 
  -1  29   1        0.07        4.33      5.03 o 
   0  29   1       30.60       28.59      7.43 o 
   1  29   1        2.66       10.37      5.36 o 
   2  29   1        1.60        3.01      6.54 o 
   3  29   1       38.22       48.89     20.97 o 
  -4  30   1        0.70        9.89      6.27 o 
  -3  30   1        5.91       21.71      6.95 o 
  -2  30   1        0.29        3.17      5.07 o 
  -1  30   1       30.48       34.89      7.99 o 
   0  30   1        4.74       20.58      6.52 o 
   1  30   1        5.81       16.27      6.31 o 
   2  30   1        4.59       10.37      5.75 o 
   3  30   1        5.98       19.86      7.22 o 
  -3  31   1        4.49        6.04      6.19 o 
  -2  31   1        2.31        1.95      5.19 o 
  -1  31   1        5.22       13.94      6.31 o 
   0  31   1       10.15        6.24      5.62 o 
   1  31   1        6.43       16.08     12.08 o 
   2  31   1        0.46        7.79      5.61 o 
  -2  32   1        7.85       13.38      6.95 o 
  -1  32   1        8.89       16.14     10.63 o 
   0  32   1        0.17        8.76      5.97 o 
   1  32   1        4.57        9.27      6.29 o 
  -1  33   1        0.00        6.50      6.14 o 
   0  33   1        0.23       12.50      6.84 o 
  -8   0   2       22.16       21.95      7.79 o 
  -6   0   2        1.34        2.08      4.01 o 
  -4   0   2      255.84      229.54     11.36 o 
  -2   0   2      406.19      373.00     16.78 o 
   0   0   2        0.06        0.27      1.68 o 
   2   0   2      119.84      139.12     12.03 o 
   4   0   2      113.39       96.45     10.82 o 
   6   0   2       14.40        1.41      5.39 o 
  -9   1   2        6.54        8.10      5.43 o 
  -8   1   2        0.00        4.09      4.55 o 
  -7   1   2       13.84       20.95      8.72 o 
  -6   1   2       31.71       33.92      8.96 o 
  -5   1   2       15.90       20.49      3.71 o 
  -4   1   2        4.37       -0.58      1.45 o 
  -3   1   2      131.68      134.82      5.96 o 
  -2   1   2      914.39      886.95     26.49 o 
  -1   1   2       16.17        9.76      2.12 o 
   0   1   2     2845.14     2638.57     76.47 o 
   1   1   2      579.04      588.36     18.35 o 
   2   1   2        5.63        9.61      2.83 o 
   3   1   2      505.96      512.74     19.19 o 
   4   1   2       25.69       42.70     10.52 o 
   5   1   2      131.46      129.93      9.95 o 
   6   1   2       19.21       27.03      5.92 o 
   7   1   2       50.39       32.38      9.87 o 
  -9   2   2       25.85       15.07      5.88 o 
  -8   2   2       30.53       30.21     12.40 o 
  -7   2   2       47.37       49.09      6.39 o 
  -6   2   2       61.72       79.79      9.44 o 
  -5   2   2      189.26      181.84     10.35 o 
  -4   2   2        8.91       10.52      1.68 o 
  -3   2   2       75.02       66.77      3.98 o 
  -2   2   2     3366.09     3261.55     94.16 o 
  -1   2   2     1763.84     1643.62     56.32 o 
   0   2   2     1644.24     1456.99     42.81 o 
   1   2   2      254.25      232.36      8.27 o 
   2   2   2      394.64      376.89     14.63 o 
   3   2   2      155.96      147.53      6.32 o 
   4   2   2       45.15       44.42      5.33 o 
   5   2   2       27.53       33.47     13.73 o 
   6   2   2       33.34       31.67      6.22 o 
   7   2   2       36.53       40.16     11.13 o 
  -9   3   2        0.77        0.83      6.86 o 
  -8   3   2       11.92        7.44      8.39 o 
  -7   3   2        7.96        9.73      5.46 o 
  -6   3   2      181.50      190.00     11.67 o 
  -5   3   2       10.71       15.13      3.36 o 
  -4   3   2      448.84      494.74     15.71 o 
  -3   3   2      339.41      325.42     10.73 o 
  -2   3   2     1245.54     1212.38     35.76 o 
  -1   3   2        9.93       10.31      1.55 o 
   0   3   2     1170.71     1102.38     32.77 o 
   1   3   2      718.99      750.17     26.07 o 
   2   3   2        2.42        1.52      1.77 o 
   3   3   2      468.84      500.07     16.34 o 
   4   3   2       10.30       11.19      3.40 o 
   5   3   2       30.77       35.91      5.73 o 
   6   3   2        8.83        5.92      6.62 o 
   7   3   2       42.94       37.05     10.55 o 
  -9   4   2       22.81       33.90      7.24 o 
  -8   4   2       72.23       77.60      8.95 o 
  -7   4   2        3.79       -2.78      3.33 o 
  -6   4   2       52.96       55.97      6.28 o 
  -5   4   2       62.01       64.01      5.90 o 
  -4   4   2       22.75       21.78      2.23 o 
  -3   4   2       49.88       59.66      3.29 o 
  -2   4   2        6.07        5.74      1.42 o 
  -1   4   2       43.26       47.81      3.29 o 
   0   4   2      605.59      580.88     17.87 o 
   1   4   2      891.47      873.50     26.47 o 
   2   4   2      323.37      289.41     12.39 o 
   3   4   2        0.04        1.71      2.04 o 
   4   4   2       70.54       65.34      6.30 o 
   5   4   2       67.24       62.39      6.93 o 
   6   4   2       27.27       12.63      7.62 o 
   7   4   2       12.02       14.35      8.13 o 
  -9   5   2        0.09        1.46      5.55 o 
  -8   5   2      145.24      149.52     12.05 o 
  -7   5   2        0.29       -0.68      3.14 o 
  -6   5   2      264.97      271.45     27.98 o 
  -5   5   2       22.50       27.88      4.28 o 
  -4   5   2      202.99      195.58      7.29 o 
  -3   5   2     1588.97     1578.07     46.48 o 
  -2   5   2       36.33       33.30      2.36 o 
  -1   5   2      173.80      157.51      5.83 o 
   0   5   2      128.84      116.32      4.70 o 
   1   5   2      218.89      241.62     10.34 o 
   2   5   2       62.65       70.97      4.45 o 
   3   5   2        1.51        0.70      1.69 o 
   4   5   2       57.83       55.54      9.32 o 
   5   5   2      110.02      134.69     15.46 o 
   6   5   2       13.15       32.05     10.02 o 
   7   5   2        0.00       -5.27      6.67 o 
  -9   6   2       11.93        8.31      8.21 o 
  -8   6   2       23.12       19.73      5.65 o 
  -7   6   2        1.76        1.22      3.31 o 
  -6   6   2      147.70      128.35     17.57 o 
  -5   6   2       17.95       16.84      3.51 o 
  -4   6   2      532.48      528.56     16.85 o 
  -3   6   2      200.53      184.13      6.89 o 
  -2   6   2      249.56      238.07      8.25 o 
  -1   6   2      383.24      366.68     11.80 o 
   0   6   2      507.66      499.41     15.59 o 
   1   6   2      143.96      139.73      8.75 o 
   2   6   2       90.22       83.66      4.80 o 
   3   6   2       61.04       70.56      6.20 o 
   4   6   2        8.70       12.58      3.59 o 
   5   6   2        4.18        0.83      5.71 o 
   6   6   2       20.35       31.13      8.90 o 
   7   6   2        0.07        3.67      8.03 o 
  -9   7   2        2.88        6.35      8.67 o 
  -8   7   2        2.19        9.56      5.92 o 
  -7   7   2       13.62       15.86      4.51 o 
  -6   7   2        7.17        1.77      3.00 o 
  -5   7   2       35.09       46.57     10.76 o 
  -4   7   2      179.69      188.80      7.29 o 
  -3   7   2      248.33      267.05      9.31 o 
  -2   7   2     1179.32     1212.71     36.07 o 
  -1   7   2      565.30      531.71     16.61 o 
   0   7   2     1279.48     1228.89     43.38 o 
   1   7   2      217.32      210.91      7.62 o 
   2   7   2     1280.23     1252.49     43.84 o 
   3   7   2       43.09       51.88      6.64 o 
   4   7   2       29.19       26.71      7.42 o 
   5   7   2       33.65       37.26      9.24 o 
   6   7   2        9.61        3.53      6.41 o 
   7   7   2        4.92       -3.34      7.01 o 
  -8   8   2       28.58       23.57      6.36 o 
  -7   8   2        0.60       -3.72      3.28 o 
  -6   8   2       32.61       36.14      5.57 o 
  -5   8   2       15.07       24.50      4.20 o 
  -4   8   2      100.91      116.33      5.39 o 
  -3   8   2        0.31        0.05      1.35 o 
  -2   8   2      153.40      156.97      6.15 o 
  -1   8   2      145.03      157.67      6.01 o 
   0   8   2      116.11       98.60      6.52 o 
   1   8   2       15.36       10.88      2.56 o 
   2   8   2       13.09       14.48      2.20 o 
   3   8   2       72.68       76.31      4.45 o 
   4   8   2       95.91      110.59     13.23 o 
   5   8   2        0.79       -6.53      4.35 o 
   6   8   2        2.02        0.85      6.66 o 
   7   8   2        0.07        6.24      8.77 o 
  -8   9   2        8.96        8.88      7.26 o 
  -7   9   2       36.25       36.47      5.95 o 
  -6   9   2       51.71       50.34      6.93 o 
  -5   9   2      199.49      220.07     12.23 o 
  -4   9   2        6.88        7.59      2.32 o 
  -3   9   2      543.61      541.23     17.35 o 
  -2   9   2      443.66      444.06     14.39 o 
  -1   9   2      230.82      211.13      7.62 o 
   0   9   2     3812.11     3797.26    129.66 o 
   1   9   2       43.31       41.80      4.08 o 
   2   9   2      504.43      523.39     19.46 o 
   3   9   2        6.71        6.98      2.78 o 
   4   9   2      291.03      270.45     22.24 o 
   5   9   2       10.48       -0.89      5.60 o 
   6   9   2        2.95        0.31      6.05 o 
   7   9   2       18.31       25.36     10.72 o 
  -8  10   2        4.06       14.21      7.82 o 
  -7  10   2        1.39        3.92      4.22 o 
  -6  10   2       21.09       18.28      4.30 o 
  -5  10   2        6.51       10.18      3.30 o 
  -4  10   2      219.24      211.59      8.22 o 
  -3  10   2       58.73       60.14      3.77 o 
  -2  10   2        0.65        2.51      1.55 o 
  -1  10   2        0.59        0.51      1.21 o 
   0  10   2      754.16      771.92     28.47 o 
   1  10   2      257.34      260.11     11.58 o 
   2  10   2      111.90      125.74      9.21 o 
   3  10   2       41.90       52.52      5.06 o 
   4  10   2        0.72       11.75      5.97 o 
   5  10   2        4.40       -3.48      5.13 o 
   6  10   2       21.27       35.64     10.68 o 
   7  10   2        0.37       15.71      9.57 o 
  -8  11   2        0.78       -0.51      5.61 o 
  -7  11   2       35.13       39.97      9.98 o 
  -6  11   2       15.85       22.51      4.68 o 
  -5  11   2       22.39       27.72      4.51 o 
  -4  11   2       15.52       15.71      2.47 o 
  -3  11   2      176.47      159.81      6.66 o 
  -2  11   2        1.83        0.51      1.81 o 
  -1  11   2      266.90      280.38      9.81 o 
   0  11   2      271.49      270.56     12.68 o 
   1  11   2      680.02      724.14     27.35 o 
   2  11   2       23.35       20.13      5.35 o 
   3  11   2      219.71      212.01     10.49 o 
   4  11   2      219.75      251.09     21.49 o 
   5  11   2        5.63        2.80      5.96 o 
   6  11   2       41.13       43.08     11.59 o 
   7  11   2        6.14       -1.54      8.91 o 
  -8  12   2        0.94        8.10      6.83 o 
  -7  12   2       40.60       44.80     10.63 o 
  -6  12   2        0.28       -2.42      3.17 o 
  -5  12   2        7.74        5.62      4.16 o 
  -4  12   2       42.00       50.98      3.87 o 
  -3  12   2      118.61      118.11      5.76 o 
  -2  12   2        0.00       -1.95      1.30 o 
  -1  12   2      347.69      360.43     12.20 o 
   0  12   2      539.20      593.99     22.89 o 
   1  12   2       82.43       82.56      6.03 o 
   2  12   2      709.67      667.69     32.32 o 
   3  12   2      582.79      531.63     21.48 o 
   4  12   2      506.13      525.40     37.15 o 
   5  12   2      172.73      228.09     22.82 o 
   6  12   2      307.61      370.39     32.25 o 
   7  12   2       44.70       57.61     14.12 o 
  -8  13   2        0.22       -4.23      5.53 o 
  -7  13   2       10.60        3.28      5.71 o 
  -6  13   2        2.39        9.37      6.62 o 
  -5  13   2       18.76       32.36      4.84 o 
  -4  13   2       26.71       30.83      3.21 o 
  -3  13   2       78.43       85.53      4.93 o 
  -2  13   2       15.13       22.19      2.63 o 
  -1  13   2      399.92      391.35     13.16 o 
   0  13   2        9.45       15.46      3.09 o 
   1  13   2       15.29       11.95      2.94 o 
   2  13   2        4.82        8.24      5.89 o 
   3  13   2       18.75       34.13      4.59 o 
   4  13   2       90.19       65.76     11.71 o 
   5  13   2        8.36       29.00      9.61 o 
   6  13   2       61.11       64.89     13.93 o 
   7  13   2       58.10       48.16     13.60 o 
  -8  14   2        0.33        5.39      7.43 o 
  -7  14   2       12.65        5.31      6.59 o 
  -6  14   2        2.66        2.85      4.52 o 
  -5  14   2      190.10      179.17     12.47 o 
  -4  14   2        8.90        9.42      2.40 o 
  -3  14   2       27.20       27.81      3.12 o 
  -2  14   2        1.41       -0.18      1.61 o 
  -1  14   2       66.49       55.15      3.61 o 
   0  14   2       41.12       45.16      4.65 o 
   1  14   2        4.99        8.26      2.95 o 
   2  14   2      209.76      166.06     34.35 o 
   3  14   2      129.22      139.77      8.82 o 
   4  14   2      240.40      202.51     20.02 o 
   5  14   2        1.60       -3.94      5.42 o 
   6  14   2       84.05       66.25     14.17 o 
  -8  15   2        0.20        2.36      6.85 o 
  -7  15   2        0.40        8.68      7.06 o 
  -6  15   2        6.46        8.02      5.86 o 
  -5  15   2       14.21       22.99      7.18 o 
  -4  15   2        1.51       -2.05      2.20 o 
  -3  15   2        2.85        0.45      1.87 o 
  -2  15   2        0.41        1.60      1.83 o 
  -1  15   2       78.88       72.24      6.96 o 
   0  15   2       41.46       31.73      4.19 o 
   1  15   2      103.73       80.68      9.85 o 
   2  15   2      344.17      320.46     18.18 o 
   3  15   2       98.69       90.15      7.34 o 
   4  15   2      120.98      124.38     15.79 o 
   5  15   2        4.59        4.88      6.98 o 
   6  15   2       25.96       33.72     11.31 o 
  -8  16   2        2.50        0.26      7.11 o 
  -7  16   2        4.87       -1.32      5.93 o 
  -6  16   2        2.27        2.63      5.24 o 
  -5  16   2        9.29        9.19      5.53 o 
  -4  16   2        3.32        6.38      3.74 o 
  -3  16   2       84.40       88.13      5.36 o 
  -2  16   2      200.92      221.60      8.88 o 
  -1  16   2      339.83      328.00     14.44 o 
   0  16   2       37.29       45.42      4.95 o 
   1  16   2       25.14       32.31      7.09 o 
   2  16   2       54.01       48.65      6.68 o 
   3  16   2       27.20       29.04      4.70 o 
   4  16   2       50.59       52.24     10.90 o 
   5  16   2       23.66       43.90     10.88 o 
   6  16   2        1.64        3.10      8.08 o 
  -8  17   2       13.77        7.36      8.28 o 
  -7  17   2       19.01       41.88     10.82 o 
  -6  17   2        3.17        1.71      6.02 o 
  -5  17   2       55.69       42.50      9.05 o 
  -4  17   2       76.30       87.20      7.17 o 
  -3  17   2       12.03       12.09      3.43 o 
  -2  17   2      113.01      121.91      6.23 o 
  -1  17   2       95.15       94.92      6.86 o 
   0  17   2       71.39       60.00      5.63 o 
   1  17   2       37.85       36.64      4.99 o 
   2  17   2      319.07      307.29     23.59 o 
   3  17   2       36.42       31.94      5.05 o 
   4  17   2       17.37       14.20      7.21 o 
   5  17   2       26.24       22.76      9.53 o 
   6  17   2        0.82        0.82      6.97 o 
  -7  18   2        1.39        0.17      7.11 o 
  -6  18   2        1.06       -7.27      4.85 o 
  -5  18   2        7.22        6.66      5.48 o 
  -4  18   2        8.30        9.12      3.10 o 
  -3  18   2       46.03       40.81      4.06 o 
  -2  18   2       13.75        7.99      2.68 o 
  -1  18   2       97.25      128.09      8.30 o 
   0  18   2      146.92      119.25      8.06 o 
   1  18   2       33.42       36.63      5.17 o 
   2  18   2       57.97       52.90      7.41 o 
   3  18   2       30.42       29.30      4.90 o 
   4  18   2        3.65       12.91      7.12 o 
   5  18   2        6.54       10.74      8.12 o 
   6  18   2       14.30        6.78      8.68 o 
  -7  19   2        1.79       -5.43      6.01 o 
  -6  19   2        8.82        9.04      6.74 o 
  -5  19   2       18.44       12.84      7.04 o 
  -4  19   2       43.29       68.36      6.41 o 
  -3  19   2        1.75        0.74      2.82 o 
  -2  19   2      181.84      134.41      8.52 o 
  -1  19   2       73.79       78.47      8.43 o 
   0  19   2      179.68      192.71     13.95 o 
   1  19   2      374.98      385.57     17.44 o 
   2  19   2      466.63      457.92     25.20 o 
   3  19   2      287.41      306.12     14.98 o 
   4  19   2       48.78       65.41     13.17 o 
   5  19   2       50.81       41.03     11.08 o 
   6  19   2       12.19       -0.86      7.74 o 
  -7  20   2        0.92        7.88      7.91 o 
  -6  20   2       42.17       47.45     10.71 o 
  -5  20   2        8.64        8.62      6.55 o 
  -4  20   2      144.83      169.43     10.33 o 
  -3  20   2        9.90        9.46      3.39 o 
  -2  20   2      747.21      711.08     28.02 o 
  -1  20   2       68.78       65.22      6.23 o 
   0  20   2      335.25      317.01     14.88 o 
   1  20   2       28.83       22.37      9.12 o 
   2  20   2      194.27      183.75     13.95 o 
   3  20   2       61.00       66.28      8.14 o 
   4  20   2       81.07       81.85     13.81 o 
   5  20   2       13.68       33.74     10.87 o 
  -7  21   2        5.36        0.23      6.96 o 
  -6  21   2      105.17       74.26     13.08 o 
  -5  21   2       61.18       74.10     11.73 o 
  -4  21   2      142.28      156.07     10.04 o 
  -3  21   2      162.02      156.78     12.84 o 
  -2  21   2      250.58      221.23     21.17 o 
  -1  21   2      669.52      654.10     26.72 o 
   0  21   2      337.99      365.51     16.93 o 
   1  21   2      260.78      206.18     27.06 o 
   2  21   2       51.85       47.02      7.54 o 
   3  21   2       37.13       49.77      6.27 o 
   4  21   2       25.77       13.34      7.79 o 
   5  21   2       15.82       24.98     10.40 o 
  -7  22   2        0.25       12.18      8.88 o 
  -6  22   2        1.74       14.69      7.67 o 
  -5  22   2       60.39       58.33     11.21 o 
  -4  22   2       17.37       20.76      7.27 o 
  -3  22   2      193.07      189.24     19.27 o 
  -2  22   2        0.80        1.74      3.99 o 
  -1  22   2      348.67      340.91     16.01 o 
   0  22   2        0.60       -1.70      2.99 o 
   1  22   2      340.79      342.18     27.34 o 
   2  22   2       31.60       38.78      7.18 o 
   3  22   2        0.33        5.82      3.78 o 
   4  22   2       27.68       18.02      8.52 o 
   5  22   2        2.48       -8.90      6.70 o 
  -6  23   2        0.26        7.08      7.01 o 
  -5  23   2       14.16       27.63      8.90 o 
  -4  23   2       12.86        8.75      4.98 o 
  -3  23   2      138.56      176.90     24.93 o 
  -2  23   2      102.07      102.71     15.81 o 
  -1  23   2       22.93       24.06     11.45 o 
   0  23   2      281.49      283.77     14.47 o 
   1  23   2       21.11       22.26      5.97 o 
   2  23   2      257.80      257.20     17.75 o 
   3  23   2        0.07        2.72      3.80 o 
   4  23   2      113.55      108.12     16.19 o 
   5  23   2       18.89       12.98      9.50 o 
  -6  24   2        3.34       10.23      7.56 o 
  -5  24   2       10.65       13.46      7.05 o 
  -4  24   2       15.34       17.63      5.77 o 
  -3  24   2       13.90       12.65      5.11 o 
  -2  24   2       61.83       63.67     10.80 o 
  -1  24   2       26.52       25.43     10.91 o 
   0  24   2       71.11       67.44      8.31 o 
   1  24   2       94.57       70.85      9.34 o 
   2  24   2      107.39       88.16     20.51 o 
   3  24   2        1.18        7.33      4.32 o 
   4  24   2      105.62       93.03     15.49 o 
  -6  25   2        9.70        7.38      7.28 o 
  -4  25   2        3.51        8.94      5.32 o 
  -3  25   2       16.80       15.63      5.65 o 
  -2  25   2        8.75        0.89      4.99 o 
  -1  25   2      118.05       98.79     12.18 o 
   0  25   2        7.71        9.36      5.10 o 
   1  25   2       33.72       27.58      6.97 o 
   2  25   2       10.43        7.13      4.16 o 
   3  25   2       11.06       12.34      4.78 o 
   4  25   2        3.59       -4.57      6.12 o 
  -4  26   2        1.49        9.58      5.41 o 
  -3  26   2        2.47        7.58      5.54 o 
  -2  26   2        8.77       14.20      6.49 o 
  -1  26   2        2.38        7.62      5.22 o 
   0  26   2        3.27       -0.02      4.63 o 
   1  26   2        6.32        8.37      5.16 o 
   2  26   2        2.83       10.74      4.50 o 
   3  26   2        1.21        5.56      4.22 o 
   4  26   2       30.03       25.33     10.45 o 
  -4  27   2       39.09       30.49     13.81 o 
  -3  27   2       29.01       39.97      8.12 o 
  -2  27   2       64.68       47.90      8.64 o 
  -1  27   2       50.29       59.35      9.59 o 
   0  27   2       41.40       53.07     25.55 o 
   1  27   2       37.61       45.61      8.76 o 
   2  27   2       63.93       50.68      6.87 o 
   3  27   2        1.94        6.12      4.67 o 
   4  27   2        0.48        8.39      8.70 o 
  -4  28   2        3.89        5.01      5.36 o 
  -3  28   2       27.52       29.21      7.27 o 
  -2  28   2        0.08        0.04      4.61 o 
  -1  28   2       12.49       19.78      6.86 o 
   0  28   2       25.85       34.33      7.78 o 
   1  28   2        0.00        5.57      5.01 o 
   2  28   2        6.15        7.48      5.40 o 
   3  28   2        9.57       17.10      9.40 o 
  -4  29   2        0.01        3.83      5.95 o 
  -3  29   2        1.61       12.89      5.83 o 
  -2  29   2        1.53        4.70      8.06 o 
  -1  29   2        1.17        6.91      7.54 o 
   0  29   2        4.19        3.77      6.81 o 
   1  29   2        2.69        9.07      5.56 o 
   2  29   2        4.97        7.02      5.85 o 
   3  29   2        4.67       16.86      5.60 o 
  -4  30   2        4.92       12.87      9.55 o 
  -3  30   2       19.22       18.21      7.12 o 
  -2  30   2        0.11        6.00      5.48 o 
  -1  30   2        8.91       16.22      6.28 o 
   0  30   2        2.61        6.51      5.39 o 
   1  30   2        0.09       13.64      6.56 o 
   2  30   2        0.09        3.08      5.52 o 
  -3  31   2        0.27        0.49      5.36 o 
  -2  31   2        3.02        7.61      5.73 o 
  -1  31   2        0.01        6.54      5.78 o 
   0  31   2        0.04        2.05      5.42 o 
   1  31   2       12.95       15.30      6.64 o 
  -2  32   2        3.75        7.52      6.44 o 
  -1  32   2       23.07       15.03      7.50 o 
   0  32   2        6.38        8.65      7.45 o 
   1  32   2        4.03       15.26      7.15 o 
  -9   0   3        6.19       -0.33      6.85 o 
  -7   0   3       13.53        3.82      5.14 o 
  -5   0   3       61.46       50.61      7.71 o 
  -3   0   3      461.30      421.12     19.55 o 
  -1   0   3        5.67       17.32      2.94 o 
   1   0   3       73.55       69.22      5.88 o 
   3   0   3       35.48       33.46     11.90 o 
   5   0   3      218.04      203.08     18.99 o 
  -9   1   3        0.58       -1.86      4.16 o 
  -8   1   3        0.06        6.37      4.24 o 
  -7   1   3        1.97        0.93      3.09 o 
  -6   1   3        0.43       -2.64      2.33 o 
  -5   1   3      117.11      140.87     12.89 o 
  -4   1   3       35.30       32.39      3.20 o 
  -3   1   3      109.08      114.70      5.13 o 
  -2   1   3       90.20       92.38      4.44 o 
  -1   1   3      148.98      159.27      6.30 o 
   0   1   3      103.25      102.93      4.91 o 
   1   1   3      149.33      178.69      7.27 o 
   2   1   3       40.74       46.16      5.56 o 
   3   1   3       70.33       82.84      9.00 o 
   4   1   3       44.94       55.97     14.76 o 
   5   1   3        0.17        1.50      3.72 o 
   6   1   3        1.80       -0.15      6.50 o 
  -9   2   3        3.58        1.01      4.95 o 
  -8   2   3        0.76        0.40      3.73 o 
  -7   2   3       18.28       20.45      4.77 o 
  -6   2   3       15.12       16.86      4.01 o 
  -5   2   3      169.38      165.61      9.78 o 
  -4   2   3       65.22       66.16      4.33 o 
  -3   2   3       31.62       33.06      3.26 o 
  -2   2   3      634.22      578.94     18.25 o 
  -1   2   3     1216.54     1218.90     36.48 o 
   0   2   3       42.11       32.10      2.83 o 
   1   2   3      425.44      424.65     14.31 o 
   2   2   3      141.95      154.02     10.35 o 
   3   2   3       12.34       16.51      3.68 o 
   4   2   3        3.92        3.81      3.19 o 
   5   2   3       61.59       69.65      7.80 o 
   6   2   3        5.22       -1.88      6.64 o 
  -9   3   3        3.92        7.39      4.94 o 
  -8   3   3        3.14        2.03      4.58 o 
  -7   3   3       11.34        5.87      3.67 o 
  -6   3   3        2.00        2.36      2.98 o 
  -5   3   3        4.26        2.18      2.43 o 
  -4   3   3      193.88      202.03      7.71 o 
  -3   3   3      178.78      187.25      7.16 o 
  -2   3   3       60.93       69.56      3.78 o 
  -1   3   3     1413.00     1413.03     42.05 o 
   0   3   3       22.21       19.96      2.33 o 
   1   3   3      569.73      627.76     20.12 o 
   2   3   3        9.43       18.95      5.73 o 
   3   3   3      396.91      455.89     15.70 o 
   4   3   3       60.71       66.37      6.93 o 
   5   3   3       14.61       24.23      8.06 o 
   6   3   3        0.58        5.05      7.00 o 
   7   3   3        5.83       -4.39      7.71 o 
  -9   4   3        1.67        5.67      5.18 o 
  -8   4   3        0.06       -1.02      4.70 o 
  -7   4   3        3.96       -1.20      2.91 o 
  -6   4   3        2.51        7.77      3.19 o 
  -5   4   3        0.91        2.60      2.43 o 
  -4   4   3       56.79       58.43      4.00 o 
  -3   4   3      602.82      606.21     19.09 o 
  -2   4   3        0.98       -0.65      1.47 o 
  -1   4   3     1567.47     1569.62     52.76 o 
   0   4   3     1189.64     1230.33     41.94 o 
   1   4   3     1128.19     1184.87     40.92 o 
   2   4   3        4.70        7.05      4.23 o 
   3   4   3      334.98      341.01     14.37 o 
   4   4   3      105.87      103.34      8.53 o 
   5   4   3       27.93       24.00      7.97 o 
   6   4   3       45.26       52.97     11.79 o 
   7   4   3        4.04       -4.35      7.40 o 
  -9   5   3        0.67        7.59      7.19 o 
  -8   5   3        3.66        1.54      4.15 o 
  -7   5   3       21.54       16.06      4.62 o 
  -6   5   3      109.26      103.68      8.34 o 
  -5   5   3      256.53      240.28     22.87 o 
  -4   5   3     1726.93     1688.82     50.18 o 
  -3   5   3      621.98      584.15     18.56 o 
  -2   5   3     1131.45     1165.59     35.02 o 
  -1   5   3      192.54      195.02      7.37 o 
   0   5   3     1171.85     1179.39     35.58 o 
   1   5   3        0.76        2.78      1.75 o 
   2   5   3      131.65      147.11      6.72 o 
   3   5   3       59.14       70.35      5.40 o 
   4   5   3       35.44       32.64      8.72 o 
   5   5   3       42.47       48.13     10.75 o 
   6   5   3        7.88       15.15      8.25 o 
  -9   6   3        0.26        2.45      6.08 o 
  -8   6   3       11.22        8.66      4.75 o 
  -7   6   3        7.97        5.59      5.67 o 
  -6   6   3       19.25       19.15      4.24 o 
  -5   6   3      237.66      219.17     12.15 o 
  -4   6   3      653.92      658.06     20.91 o 
  -3   6   3      779.96      805.59     24.93 o 
  -2   6   3     2697.36     2722.82     79.41 o 
  -1   6   3     2369.12     2487.72     72.73 o 
   0   6   3      545.50      566.75     18.18 o 
   1   6   3      787.00      870.95     27.05 o 
   2   6   3      420.82      471.22     15.96 o 
   3   6   3       56.83       61.61      6.96 o 
   4   6   3        4.79        1.37      4.89 o 
   5   6   3       16.97       22.68      8.41 o 
   6   6   3       11.11       14.86      8.40 o 
  -9   7   3        2.58        9.45      7.43 o 
  -8   7   3        2.21       -4.42      3.79 o 
  -7   7   3        4.19        0.72      3.64 o 
  -6   7   3        4.59        5.22      3.37 o 
  -5   7   3       52.98       60.95      9.59 o 
  -4   7   3        6.89        6.82      2.00 o 
  -3   7   3       15.65       13.85      2.35 o 
  -2   7   3     1295.44     1342.24     40.17 o 
  -1   7   3      834.06      873.63     26.85 o 
   0   7   3      644.59      641.89     20.37 o 
   1   7   3      167.26      194.64      7.77 o 
   2   7   3      114.87      128.98     10.67 o 
   3   7   3      352.56      332.45     18.35 o 
   4   7   3       74.54      103.13     13.46 o 
   5   7   3       50.89       73.38     12.66 o 
   6   7   3        1.64        2.69      7.13 o 
  -9   8   3        0.21       -1.82      6.10 o 
  -8   8   3        0.89        7.81      4.88 o 
  -7   8   3       26.68       16.69      9.79 o 
  -6   8   3        2.16       -1.92      2.96 o 
  -5   8   3      428.86      419.24     19.95 o 
  -4   8   3       10.47        9.98      2.37 o 
  -3   8   3      738.71      784.72     24.46 o 
  -2   8   3      389.58      412.76     13.82 o 
  -1   8   3     3664.97     3781.29    109.54 o 
   0   8   3      627.43      686.29     21.69 o 
   1   8   3     1459.73     1487.53     53.29 o 
   2   8   3      756.22      767.75     29.40 o 
   3   8   3      119.65      128.43     10.25 o 
   4   8   3       85.77       80.74     12.18 o 
   5   8   3       93.50       87.41     13.79 o 
   6   8   3        4.31        2.36      6.94 o 
  -9   9   3        1.43        0.99      7.68 o 
  -8   9   3       13.63       14.57      9.23 o 
  -7   9   3        1.56        5.51      5.52 o 
  -6   9   3        8.72        1.87      3.11 o 
  -5   9   3      188.10      205.22     11.70 o 
  -4   9   3        1.26        3.57      1.91 o 
  -3   9   3      398.17      401.47     13.65 o 
  -2   9   3      357.29      390.33     13.22 o 
  -1   9   3       82.79      100.79      4.88 o 
   0   9   3      744.97      810.10     28.33 o 
   1   9   3      624.78      634.80     24.75 o 
   2   9   3      358.73      351.63     15.47 o 
   3   9   3        0.14       -0.01      3.76 o 
   4   9   3      118.08      137.36     16.12 o 
   5   9   3        1.58       -5.53      5.41 o 
   6   9   3       21.94       15.61      9.40 o 
  -8  10   3        0.62        6.51      4.65 o 
  -7  10   3        0.00       -3.02      3.04 o 
  -6  10   3       15.07       14.12      4.10 o 
  -5  10   3        2.78        5.00      2.86 o 
  -4  10   3       23.48       23.47      2.85 o 
  -3  10   3      945.67      960.42     29.67 o 
  -2  10   3       31.01       29.86      2.82 o 
  -1  10   3      407.02      416.71     13.97 o 
   0  10   3       42.59       39.12      2.94 o 
   1  10   3      144.94      144.14      8.54 o 
   2  10   3       16.63       18.39      3.97 o 
   3  10   3       15.87       12.87      4.71 o 
   4  10   3        3.56        1.52      4.76 o 
   5  10   3       70.62       82.92     14.01 o 
   6  10   3        1.42        8.61      8.11 o 
  -8  11   3       35.84       45.32     11.21 o 
  -7  11   3        3.74        7.35      4.33 o 
  -6  11   3      140.86      140.48     10.15 o 
  -5  11   3        1.89        0.63      4.75 o 
  -4  11   3      215.87      228.35      9.06 o 
  -3  11   3        4.70        4.76      2.20 o 
  -2  11   3      445.63      448.71     15.07 o 
  -1  11   3      193.53      198.78      8.60 o 
   0  11   3       55.10       48.17      4.82 o 
   1  11   3       58.18       52.19      5.24 o 
   2  11   3      447.46      467.19     19.67 o 
   3  11   3        0.29       -0.28      3.95 o 
   4  11   3      177.82      179.97     19.16 o 
   5  11   3        6.60       10.61      7.36 o 
   6  11   3       96.50      143.04     19.63 o 
  -8  12   3        6.38       -0.36      6.71 o 
  -7  12   3       11.97        8.43      4.47 o 
  -6  12   3       78.12       94.28      8.52 o 
  -5  12   3       37.50       33.63      5.06 o 
  -4  12   3       19.34       24.71      4.37 o 
  -3  12   3        0.13       -1.49      1.62 o 
  -2  12   3       14.59       28.51      8.87 o 
  -1  12   3      111.61      128.94      9.20 o 
   0  12   3       65.66       68.40      5.81 o 
   1  12   3       44.84       45.14      5.10 o 
   2  12   3        1.39       -0.12      3.55 o 
   3  12   3       23.08       20.13      5.39 o 
   4  12   3       60.10       49.71     10.89 o 
   5  12   3       98.52       76.10     13.93 o 
   6  12   3       44.30       34.65     11.72 o 
  -8  13   3        5.73        1.42      6.63 o 
  -7  13   3       12.67       14.53     12.39 o 
  -6  13   3       11.51       14.75      6.04 o 
  -5  13   3      115.52      119.26     16.40 o 
  -4  13   3       33.64       37.37      3.73 o 
  -3  13   3      305.83      300.68     11.14 o 
  -2  13   3       39.52       38.68      3.30 o 
  -1  13   3      133.24      131.25      8.00 o 
   0  13   3       22.39       34.87      4.62 o 
   1  13   3       20.86       19.24      3.84 o 
   2  13   3       14.64       19.20      5.29 o 
   3  13   3       40.42       42.62      6.94 o 
   4  13   3       33.07       30.49      9.46 o 
   5  13   3       19.96       21.72      9.05 o 
   6  13   3        0.03       -5.10      7.32 o 
  -8  14   3        0.00       -1.32      7.16 o 
  -7  14   3        4.07        9.17      6.46 o 
  -6  14   3       19.28       28.43     13.16 o 
  -5  14   3       12.50        8.72      3.72 o 
  -4  14   3       12.67       10.03      3.07 o 
  -3  14   3        0.04        0.86      1.89 o 
  -2  14   3       65.63       64.79      4.27 o 
  -1  14   3       89.19       67.46      5.91 o 
   0  14   3      603.79      589.04     23.59 o 
   1  14   3      348.68      345.65     15.63 o 
   2  14   3       11.74       10.59      6.25 o 
   3  14   3      321.80      342.21     19.70 o 
   4  14   3       16.14       20.85      8.72 o 
   5  14   3      105.75      161.44     19.87 o 
   6  14   3        0.03        6.45      9.06 o 
  -8  15   3       10.27       11.05      7.89 o 
  -7  15   3        0.71       -3.21      5.03 o 
  -6  15   3       15.70       14.38      6.57 o 
  -5  15   3        1.55        8.22      3.75 o 
  -4  15   3       66.59       65.39      8.60 o 
  -3  15   3        1.77        0.75      1.97 o 
  -2  15   3      120.24      114.60      6.76 o 
  -1  15   3       58.99       68.55     13.70 o 
   0  15   3      135.90      125.96     17.48 o 
   1  15   3      467.36      469.07     25.15 o 
   2  15   3      216.65      187.83     52.23 o 
   3  15   3      281.29      309.25     18.65 o 
   4  15   3      237.95      252.77     24.20 o 
   5  15   3      110.87      125.38     18.15 o 
   6  15   3        7.20       -5.79      8.09 o 
  -8  16   3        2.14        2.79      7.65 o 
  -7  16   3        0.00        1.25      6.65 o 
  -6  16   3        8.06       11.13      6.53 o 
  -5  16   3        7.37       17.78      4.68 o 
  -4  16   3        7.71       11.63      2.88 o 
  -3  16   3        4.33        5.97      2.38 o 
  -2  16   3        1.95        5.16      3.03 o 
  -1  16   3      272.21      213.79     30.26 o 
   0  16   3        4.90        3.93      2.94 o 
   1  16   3      182.87      194.10     12.42 o 
   2  16   3      143.03      123.31     10.91 o 
   3  16   3       32.78       51.87      7.74 o 
   4  16   3       58.22       49.14     11.31 o 
   5  16   3       39.54       82.14     15.40 o 
  -8  17   3       22.63       23.27     10.25 o 
  -7  17   3        8.97        9.29      7.30 o 
  -6  17   3       87.30       82.49     12.12 o 
  -5  17   3       39.10       51.83      9.18 o 
  -4  17   3      254.37      250.94     10.39 o 
  -3  17   3      244.66      231.11      9.58 o 
  -2  17   3       57.77       56.33      5.65 o 
  -1  17   3      250.67      241.22     12.20 o 
   0  17   3        7.33        8.82      3.41 o 
   1  17   3      406.42      423.23     18.84 o 
   2  17   3        0.45        1.95      4.82 o 
   3  17   3        9.51       13.00      5.70 o 
   4  17   3        1.07       15.35      7.69 o 
   5  17   3        0.01        4.37      7.64 o 
  -7  18   3       15.50        8.60      7.03 o 
  -6  18   3      171.43      176.13     18.13 o 
  -5  18   3       35.09       31.59      8.10 o 
  -4  18   3      583.91      589.73     20.20 o 
  -3  18   3      218.77      225.63     11.65 o 
  -2  18   3     1140.21     1131.68     42.32 o 
  -1  18   3        0.23        0.04      2.80 o 
   0  18   3      836.63      861.65     33.58 o 
   1  18   3       15.49       15.20      4.21 o 
   2  18   3      386.01      378.71     22.11 o 
   3  18   3        0.48       -0.30      4.70 o 
   4  18   3       57.14       38.68     10.55 o 
   5  18   3       16.98       23.98      9.35 o 
  -7  19   3       73.21       54.92     11.81 o 
  -6  19   3       53.32       54.71     10.42 o 
  -5  19   3      107.17      106.96     12.83 o 
  -4  19   3       82.79       85.39      8.78 o 
  -3  19   3      224.13      208.97     18.37 o 
  -2  19   3       27.43       27.05      4.79 o 
  -1  19   3      347.77      344.65     22.06 o 
   0  19   3        5.55        8.05      3.85 o 
   1  19   3        6.67        1.66      4.94 o 
   2  19   3        0.01        4.85      4.86 o 
   3  19   3       29.92       40.84      8.26 o 
   4  19   3        4.41        9.66      7.27 o 
   5  19   3        1.22        7.89      7.37 o 
  -7  20   3       13.13       22.63      8.45 o 
  -6  20   3       51.58       61.39     11.46 o 
  -5  20   3       68.92       75.22     11.22 o 
  -4  20   3      321.78      352.94     21.07 o 
  -3  20   3        2.06        4.65      3.56 o 
  -2  20   3      994.11     1000.44     38.32 o 
  -1  20   3        1.47        3.20      3.54 o 
   0  20   3     1273.85     1217.82     45.71 o 
   1  20   3       60.41       61.96     13.98 o 
   2  20   3      328.55      365.24     30.19 o 
   3  20   3      100.55       91.12      8.77 o 
   4  20   3       49.10       49.64     12.24 o 
   5  20   3        4.06        5.21      7.79 o 
  -7  21   3        0.00        5.16      7.32 o 
  -6  21   3       19.23       34.50      9.29 o 
  -5  21   3        1.86        3.39      5.36 o 
  -4  21   3      141.26      165.69     13.72 o 
  -3  21   3       37.52       21.52      7.34 o 
  -2  21   3       89.72       81.71      7.50 o 
  -1  21   3      119.10      114.77     16.23 o 
   0  21   3      144.16      131.77      9.58 o 
   1  21   3        1.19        3.06      3.91 o 
   2  21   3       71.58       89.36     10.29 o 
   3  21   3        0.50        4.29      3.98 o 
   4  21   3        1.81        2.28      7.24 o 
   5  21   3        5.14       21.49      9.74 o 
  -7  22   3        0.18       -7.44      5.86 o 
  -6  22   3        0.01       -0.15      5.75 o 
  -4  22   3        0.42        2.97      4.22 o 
  -3  22   3      125.62      110.11     11.10 o 
  -2  22   3        0.16        0.20      3.37 o 
  -1  22   3      226.53      202.84     43.11 o 
   0  22   3       49.92       54.32      6.81 o 
   1  22   3      168.35      140.90     21.45 o 
   2  22   3        0.65       -3.22      4.53 o 
   3  22   3       43.28       49.67     12.15 o 
   4  22   3        1.01        9.10      7.93 o 
  -6  23   3       36.33       34.30      9.76 o 
  -4  23   3       24.78       28.74      6.94 o 
  -3  23   3        0.08       -0.47      4.10 o 
  -2  23   3       76.67       82.37      8.20 o 
  -1  23   3        6.66        5.19      3.78 o 
   0  23   3        4.01        5.83      4.07 o 
   1  23   3       11.68       13.38      5.75 o 
   2  23   3       52.63       51.01     11.04 o 
   3  23   3       12.17       11.84      4.77 o 
   4  23   3        9.44        1.43      8.21 o 
  -4  24   3       12.77        9.54      5.12 o 
  -3  24   3        0.08        3.95      4.90 o 
  -2  24   3        4.70        8.47      5.01 o 
  -1  24   3        0.11       -0.01      4.24 o 
   0  24   3       25.39       20.96      5.29 o 
   1  24   3        0.00       -3.00      4.07 o 
   2  24   3        3.03        3.44      5.38 o 
   3  24   3        0.04        9.75      4.52 o 
   4  24   3        3.16       -4.82      7.32 o 
  -4  25   3        8.91       13.48      6.15 o 
  -3  25   3        8.82       10.56      5.19 o 
  -2  25   3        0.74        5.25      4.85 o 
  -1  25   3        1.05        5.42      4.01 o 
   0  25   3        2.34        0.36      4.40 o 
   1  25   3       40.08       50.34      8.88 o 
   2  25   3        1.50        3.28      5.07 o 
   3  25   3       14.76        9.12      4.72 o 
  -4  26   3        0.39        6.98     10.14 o 
  -3  26   3        8.54       10.05      5.53 o 
  -2  26   3        2.51        1.27      4.82 o 
  -1  26   3       47.05       50.03     12.67 o 
   0  26   3       30.00       41.88      8.99 o 
   1  26   3       10.93        5.59      5.36 o 
   2  26   3        6.17        4.50      5.39 o 
   3  26   3        1.45        6.42      4.63 o 
  -4  27   3        3.25        6.91     11.09 o 
  -3  27   3        0.00        1.21      5.01 o 
  -2  27   3        0.28        6.09      4.96 o 
  -1  27   3        0.59        7.47      7.57 o 
   0  27   3        1.29       10.19      5.80 o 
   1  27   3       40.11       42.05      8.58 o 
   2  27   3       11.47        5.14      5.77 o 
   3  27   3        1.68        3.61      4.81 o 
  -4  28   3        0.00        8.66      6.04 o 
  -3  28   3       14.86       15.92     13.08 o 
  -2  28   3        2.14        9.38      5.48 o 
  -1  28   3        0.19        3.83      4.83 o 
   0  28   3        2.78        5.04      5.84 o 
   1  28   3        0.22        1.38      5.14 o 
   2  28   3        0.51        6.24      4.49 o 
  -4  29   3        0.09       -2.46      5.74 o 
  -3  29   3       17.14       12.28      6.30 o 
  -2  29   3        0.02        7.11      5.47 o 
  -1  29   3        1.43        1.77      5.25 o 
   0  29   3        3.67       18.22      7.23 o 
   1  29   3        7.45       10.92      6.09 o 
   2  29   3        7.49       14.15      5.36 o 
  -3  30   3        2.86       16.03      6.49 o 
  -2  30   3       13.50       22.86      7.32 o 
  -1  30   3        3.01        9.06      5.98 o 
   0  30   3       27.29       52.87     11.53 o 
   1  30   3        0.01        3.67      6.16 o 
  -3  31   3        0.17        5.84      9.87 o 
  -2  31   3       10.15       17.60      6.75 o 
  -1  31   3        0.53        5.64      6.71 o 
   0  31   3        0.07       12.60      7.08 o 
  -8   0   4       71.84       50.68     10.74 o 
  -6   0   4      148.18      194.39     16.57 o 
  -4   0   4       36.71       22.45      4.00 o 
  -2   0   4       32.86       26.77      4.02 o 
   0   0   4        0.02        0.28      2.38 o 
   2   0   4      108.14      100.94     13.27 o 
   4   0   4       14.63       10.81      5.92 o 
  -9   1   4        0.10        6.13      4.84 o 
  -8   1   4       22.71       23.68      5.80 o 
  -7   1   4        2.75        0.26      3.39 o 
  -6   1   4        3.45        0.71      2.88 o 
  -5   1   4        2.74        0.58      1.97 o 
  -4   1   4       31.85       30.99      3.13 o 
  -3   1   4      119.59      116.40      5.74 o 
  -2   1   4      399.29      405.58     13.88 o 
  -1   1   4       57.69       47.22      3.64 o 
   0   1   4       56.60       61.14      4.22 o 
   1   1   4        9.16        9.92      2.43 o 
   2   1   4       30.23       33.90      4.68 o 
   3   1   4       20.93       27.86      4.63 o 
   4   1   4        6.13        5.56      4.15 o 
   5   1   4        0.02        0.49      6.56 o 
  -9   2   4        1.33        8.21      5.26 o 
  -8   2   4       18.24       13.22      8.16 o 
  -7   2   4       15.14       10.49      4.00 o 
  -6   2   4       56.90       50.54      6.07 o 
  -5   2   4        4.19        1.25      1.85 o 
  -4   2   4       93.48      103.12      8.59 o 
  -3   2   4      171.15      163.45      6.90 o 
  -2   2   4      199.82      195.44      7.87 o 
  -1   2   4        4.62       -0.41      1.57 o 
   0   2   4      504.29      510.09     17.12 o 
   1   2   4      132.96      118.93      6.33 o 
   2   2   4      293.93      299.52     13.86 o 
   3   2   4        2.58       -0.65      3.32 o 
   4   2   4        3.54       14.19      6.69 o 
   5   2   4       17.53        9.04      7.19 o 
  -9   3   4        1.59       -0.97      4.28 o 
  -8   3   4       23.04       20.28      6.19 o 
  -7   3   4       10.34        9.13      4.24 o 
  -6   3   4      224.63      222.28     12.88 o 
  -5   3   4        0.00        2.36      1.96 o 
  -4   3   4      613.52      607.61     19.79 o 
  -3   3   4      353.51      350.96     12.30 o 
  -2   3   4      503.65      579.76     18.89 o 
  -1   3   4      131.24      151.22      6.79 o 
   0   3   4      582.67      601.42     19.72 o 
   1   3   4       38.20       38.08      3.68 o 
   2   3   4       17.92       11.94      4.32 o 
   3   3   4      137.22      127.97      8.17 o 
   4   3   4       32.15       30.22      8.63 o 
   5   3   4        0.03        6.01      6.87 o 
  -9   4   4       16.05       13.39     12.18 o 
  -8   4   4        2.45        1.35      3.92 o 
  -7   4   4      110.38       95.67      8.88 o 
  -6   4   4        2.05       -1.76      6.79 o 
  -5   4   4       42.39       43.64      4.00 o 
  -4   4   4        7.32        2.59      1.84 o 
  -3   4   4       12.68       12.41      2.69 o 
  -2   4   4       41.65       42.73      3.49 o 
  -1   4   4       51.97       65.76      4.31 o 
   0   4   4       46.84       41.26      3.60 o 
   1   4   4      234.37      238.77     10.86 o 
   2   4   4        0.01       -0.78      3.69 o 
   3   4   4        5.72        9.10      4.77 o 
   4   4   4        0.16        8.10      6.05 o 
   5   4   4       38.11       24.61      8.51 o 
   6   4   4        0.28        2.05      7.65 o 
  -9   5   4        9.00       11.70      5.71 o 
  -8   5   4        0.00        1.09      3.82 o 
  -7   5   4       65.24       61.09      7.29 o 
  -6   5   4        0.40       -1.30      2.62 o 
  -5   5   4      136.24      139.00      7.95 o 
  -4   5   4        0.00        0.46      1.69 o 
  -3   5   4     1922.01     1957.70     58.13 o 
  -2   5   4       10.56       17.07      2.57 o 
  -1   5   4     1268.15     1378.20     47.37 o 
   0   5   4        0.78       -1.53      1.79 o 
   1   5   4      280.05      294.50     11.82 o 
   2   5   4        9.46        4.79      3.16 o 
   3   5   4      182.37      183.08     13.28 o 
   4   5   4        8.69       15.46      7.22 o 
   5   5   4       10.97       12.48      8.09 o 
   6   5   4        2.76       -1.59      7.10 o 
  -9   6   4        0.78        1.28      4.87 o 
  -8   6   4        3.66        5.08      4.48 o 
  -7   6   4       11.30       12.81      4.52 o 
  -6   6   4       14.27        6.32      8.38 o 
  -5   6   4       17.78       23.62      3.84 o 
  -4   6   4      153.07      151.51      7.24 o 
  -3   6   4      337.56      333.25     11.95 o 
  -2   6   4     1030.21     1054.38     32.45 o 
  -1   6   4       88.27      116.43      5.90 o 
   0   6   4      534.93      586.69     19.33 o 
   1   6   4      476.20      518.65     17.62 o 
   2   6   4       61.05       59.92      6.02 o 
   3   6   4        2.59        7.58      4.82 o 
   4   6   4       41.99       29.87      8.88 o 
   5   6   4       10.30       10.54      8.08 o 
   6   6   4        0.85       -3.25      8.41 o 
  -9   7   4        0.29       -3.25      4.54 o 
  -8   7   4       13.76       13.38      4.95 o 
  -7   7   4       29.99       25.74      8.89 o 
  -6   7   4      174.54      168.46     11.43 o 
  -5   7   4      486.46      502.35     17.12 o 
  -4   7   4      192.52      193.34      8.04 o 
  -3   7   4      547.92      576.76     18.95 o 
  -2   7   4        4.09        2.30      1.67 o 
  -1   7   4      613.25      678.67     21.89 o 
   0   7   4       30.81       32.28      3.25 o 
   1   7   4       93.17      105.46      7.49 o 
   2   7   4       68.37       69.57      6.46 o 
   3   7   4       26.29       23.42      6.02 o 
   4   7   4       19.18       19.32      7.36 o 
   5   7   4        9.21        6.74      7.36 o 
   6   7   4        0.03       -9.69      6.46 o 
  -9   8   4       19.04       21.95      6.53 o 
  -8   8   4        4.21       -0.38      3.76 o 
  -7   8   4       90.41      115.28     17.86 o 
  -6   8   4        0.61        4.21      3.32 o 
  -5   8   4      307.60      312.54     11.76 o 
  -4   8   4       35.76       36.00      3.58 o 
  -3   8   4      419.48      393.46     13.73 o 
  -2   8   4      207.43      210.66      8.40 o 
  -1   8   4        9.46       14.72      2.47 o 
   0   8   4      253.52      259.02     10.00 o 
   1   8   4        4.78        5.34      4.61 o 
   2   8   4       41.52       41.43      6.04 o 
   3   8   4        2.99       -6.16      5.73 o 
   4   8   4      128.83      111.49     14.96 o 
   5   8   4        2.20        8.09      7.87 o 
   6   8   4        5.27       -4.38      8.22 o 
  -9   9   4        3.35        7.85      5.41 o 
  -8   9   4       27.61       28.02      6.13 o 
  -7   9   4       47.27       47.19      6.75 o 
  -6   9   4        1.55        4.88      3.27 o 
  -5   9   4      223.28      231.06     12.89 o 
  -4   9   4       14.70       12.24      2.55 o 
  -3   9   4      179.99      190.28      7.94 o 
  -2   9   4        5.03        8.03      2.03 o 
  -1   9   4        2.46       16.49      6.19 o 
   0   9   4      364.17      377.24     16.47 o 
   1   9   4       49.90       44.85      5.25 o 
   2   9   4       10.28        8.99      4.73 o 
   3   9   4       93.92      101.24     13.20 o 
   4   9   4        3.37       -4.04      5.15 o 
   5   9   4       43.81       20.83      9.21 o 
   6   9   4        1.39        4.22      8.69 o 
  -9  10   4        0.08        0.77      4.88 o 
  -8  10   4        4.93        7.71     10.79 o 
  -7  10   4        0.77       -2.91      3.57 o 
  -6  10   4        8.31        9.44      3.87 o 
  -5  10   4        0.00        0.44      2.07 o 
  -4  10   4      133.96      133.84      7.92 o 
  -3  10   4        0.09       -0.09      1.71 o 
  -2  10   4        0.87        1.84      1.63 o 
  -1  10   4       14.17       19.74      3.30 o 
   0  10   4        5.51       12.83      3.51 o 
   1  10   4        4.61        2.80      2.99 o 
   2  10   4        2.61        0.22      3.31 o 
   3  10   4        5.49        8.93      4.98 o 
   4  10   4      141.62      148.20     17.92 o 
   5  10   4        0.49        0.63      7.12 o 
  -8  11   4        0.67        3.74      4.50 o 
  -7  11   4       78.53       88.61      9.02 o 
  -6  11   4       57.07       63.26      7.25 o 
  -5  11   4       74.80       65.84      7.65 o 
  -4  11   4      117.60      111.02      6.07 o 
  -3  11   4      235.11      244.01     12.06 o 
  -2  11   4        0.04        1.51      1.88 o 
  -1  11   4       28.16       25.05      6.25 o 
   0  11   4       81.85       87.94      7.29 o 
   1  11   4        3.40        6.27      3.46 o 
   2  11   4       12.69        8.42      5.40 o 
   3  11   4        0.25        3.32      4.98 o 
   4  11   4        0.00        5.19      6.79 o 
   5  11   4       26.14       34.96     11.69 o 
  -8  12   4       37.77       42.42     11.11 o 
  -7  12   4        4.59       -0.06      3.89 o 
  -6  12   4      122.64      117.52     11.90 o 
  -5  12   4       67.73       75.00      5.34 o 
  -4  12   4      101.48      117.04      8.41 o 
  -3  12   4      106.62      110.52      6.64 o 
  -2  12   4      367.55      367.52     13.23 o 
  -1  12   4       10.95        8.74      3.35 o 
   0  12   4      187.84      208.18     17.94 o 
   1  12   4       79.71       94.73     11.13 o 
   2  12   4       16.53       23.09      4.75 o 
   3  12   4       12.68       14.50      5.80 o 
   4  12   4       32.58       23.74      9.36 o 
   5  12   4        4.06        2.09      7.78 o 
  -8  13   4       29.21       38.71     17.50 o 
  -7  13   4       19.08       23.90      5.64 o 
  -6  13   4       59.09       50.47     11.21 o 
  -5  13   4        0.05       -0.80      2.18 o 
  -4  13   4       47.81       32.96      3.75 o 
  -3  13   4       34.77       35.87      3.69 o 
  -2  13   4        0.02        1.56      2.67 o 
  -1  13   4       42.17       61.12      7.05 o 
   0  13   4        0.04       -2.25      2.64 o 
   1  13   4       81.97      100.42      8.11 o 
   2  13   4        7.88       14.87      5.14 o 
   3  13   4        1.25       -0.38      8.07 o 
   4  13   4        2.56        3.48      6.95 o 
   5  13   4       13.81       19.59      9.37 o 
  -8  14   4       37.59       39.77     10.49 o 
  -7  14   4        1.62        7.92      7.30 o 
  -6  14   4       61.26       64.63      8.08 o 
  -5  14   4        2.84        1.39      2.88 o 
  -4  14   4        3.14        1.85      3.27 o 
  -3  14   4       65.96       70.04      4.92 o 
  -2  14   4      157.28      150.86     18.24 o 
  -1  14   4        0.18        2.34      2.92 o 
   0  14   4      304.54      289.46     14.27 o 
   1  14   4      106.70       98.24      8.13 o 
   2  14   4       91.28       89.97      8.07 o 
   3  14   4        1.99        5.65      5.20 o 
   4  14   4        5.26        8.17      7.95 o 
   5  14   4        7.37       12.26      8.68 o 
  -8  15   4       91.53       87.31     14.45 o 
  -7  15   4       55.65       56.70      7.85 o 
  -6  15   4      207.98      239.88     20.38 o 
  -5  15   4      205.12      220.46     12.64 o 
  -4  15   4      423.40      438.57     15.78 o 
  -3  15   4        8.45        9.10      2.70 o 
  -2  15   4      612.30      572.78     23.61 o 
  -1  15   4        2.59        2.59      3.20 o 
   0  15   4      381.17      387.78     17.69 o 
   1  15   4        4.22        4.61      3.73 o 
   2  15   4      346.47      339.23     19.66 o 
   3  15   4       81.87       88.70     19.11 o 
   4  15   4      127.53      131.36     18.31 o 
   5  15   4        2.25        2.34      8.03 o 
  -8  16   4       17.52        6.70      7.94 o 
  -7  16   4        1.23        1.40      5.50 o 
  -6  16   4       69.07       84.69      8.59 o 
  -5  16   4       14.54       17.37      3.43 o 
  -4  16   4       28.51       36.12      4.17 o 
  -3  16   4       59.22       48.30      5.72 o 
  -2  16   4       43.20       39.40      5.62 o 
  -1  16   4      319.34      304.99     14.84 o 
   0  16   4        8.52        6.07      3.77 o 
   1  16   4       24.96       31.56      8.02 o 
   2  16   4       90.75       94.91     10.49 o 
   3  16   4       16.31       14.76      6.25 o 
   4  16   4        7.03       -1.57      6.89 o 
   5  16   4        1.05       -1.05      7.88 o 
  -8  17   4       27.82       18.46      9.23 o 
  -7  17   4        9.34       19.81      8.50 o 
  -6  17   4      156.45      152.53     11.60 o 
  -5  17   4        8.52        8.53      3.97 o 
  -4  17   4      610.60      604.06     20.80 o 
  -3  17   4      113.06      116.88      8.60 o 
  -2  17   4      990.06      938.60     36.34 o 
  -1  17   4      169.98      152.06     10.10 o 
   0  17   4      118.38      100.29      8.35 o 
   1  17   4      162.12      164.46     16.57 o 
   2  17   4       23.71       27.97      6.76 o 
   3  17   4      115.93      120.05     31.70 o 
   4  17   4        4.95        2.11      6.70 o 
   5  17   4        7.59       21.94     10.69 o 
  -7  18   4        1.42       11.78      7.53 o 
  -6  18   4       27.62       17.57      7.50 o 
  -5  18   4       93.75      108.89     13.94 o 
  -4  18   4       20.56       22.22      4.63 o 
  -3  18   4      526.99      551.48     23.28 o 
  -2  18   4       52.43       64.29      6.86 o 
  -1  18   4      661.67      621.05     25.94 o 
   0  18   4      241.29      211.09     34.60 o 
   1  18   4      384.99      371.48     40.08 o 
   2  18   4      274.17      245.88     47.43 o 
   3  18   4       73.57       77.67     11.05 o 
   4  18   4        9.08       14.05      8.47 o 
  -7  19   4        0.69        0.10      6.33 o 
  -6  19   4        1.84        2.69      5.89 o 
  -5  19   4        1.17        4.05      3.01 o 
  -4  19   4        0.13        1.92      3.61 o 
  -3  19   4       60.47       77.05     13.06 o 
  -2  19   4        4.13        9.65      3.86 o 
  -1  19   4      100.62       92.76      8.82 o 
   0  19   4      113.81      112.00     13.08 o 
   1  19   4       65.38       61.20      7.20 o 
   2  19   4       26.42       21.72      9.54 o 
   3  19   4       42.37       54.02     12.34 o 
   4  19   4       30.42       25.53      9.83 o 
  -7  20   4       15.34       15.16      7.41 o 
  -6  20   4       23.76       21.24      8.48 o 
  -5  20   4       82.57       77.94      9.62 o 
  -4  20   4      109.37      108.01     10.15 o 
  -3  20   4      206.06      219.30     12.62 o 
  -2  20   4       23.10       29.79      5.38 o 
  -1  20   4      257.26      246.79     13.85 o 
   0  20   4       10.90       13.27      4.64 o 
   1  20   4       44.32       33.59      9.94 o 
   2  20   4       16.70       17.89      6.57 o 
   3  20   4       16.44       23.84      6.95 o 
   4  20   4        0.42        5.74      8.43 o 
  -7  21   4       31.58       23.44      8.72 o 
  -5  21   4       34.49       25.85      9.10 o 
  -4  21   4       36.21       47.25      6.38 o 
  -3  21   4       62.75       68.89      8.13 o 
  -2  21   4       24.27       30.50      5.71 o 
  -1  21   4        0.04       -1.14      3.55 o 
   0  21   4       52.66       68.93      7.72 o 
   1  21   4       15.16       24.52      5.63 o 
   2  21   4        0.08        1.17      5.24 o 
   3  21   4        0.45       -0.62      7.68 o 
   4  21   4        0.03        4.43      7.70 o 
  -7  22   4        0.01        5.19      7.41 o 
  -5  22   4        3.26        0.13      4.61 o 
  -4  22   4       18.10       18.13      9.59 o 
  -3  22   4        2.71        0.19      3.79 o 
  -2  22   4        1.81        6.40      3.91 o 
  -1  22   4       34.41       44.24      6.56 o 
   0  22   4        0.57        3.68      4.09 o 
   1  22   4        1.06        4.92      4.89 o 
   2  22   4        0.95        2.59      4.78 o 
   3  22   4        9.41       21.99     10.89 o 
  -5  23   4        0.53        0.85      5.06 o 
  -4  23   4       71.98       74.06     10.02 o 
  -3  23   4        2.55       -2.27      3.63 o 
  -2  23   4       57.99       58.95     15.33 o 
  -1  23   4       12.50        3.47      4.37 o 
   0  23   4       20.60       14.81      5.05 o 
   1  23   4       18.16       19.78      6.11 o 
   2  23   4        1.17       10.84      6.93 o 
   3  23   4        1.81        5.67      5.91 o 
  -5  24   4        1.43        8.31      7.22 o 
  -4  24   4       28.64       42.84      8.32 o 
  -3  24   4        2.67        8.74      5.38 o 
  -2  24   4        8.08        9.78      4.60 o 
  -1  24   4       82.44       96.63     14.31 o 
   0  24   4        3.49        2.15      4.11 o 
   1  24   4        5.69        6.25      4.75 o 
   2  24   4        4.74       19.20      6.79 o 
   3  24   4        2.18        8.32      8.42 o 
  -5  25   4       48.30       73.62     13.98 o 
  -4  25   4       14.74       13.51      6.05 o 
  -3  25   4       42.60       37.93      8.07 o 
  -2  25   4        0.54        1.73      4.59 o 
  -1  25   4       53.13       51.96      7.63 o 
   0  25   4       27.40       33.22      6.54 o 
   1  25   4       16.76       16.63      6.62 o 
   2  25   4        4.43        7.71      6.91 o 
   3  25   4        0.35       -5.46      7.37 o 
  -5  26   4        0.60       21.17      8.94 o 
  -4  26   4       11.48        6.48      7.70 o 
  -3  26   4        0.43       10.13      5.91 o 
  -2  26   4        6.31       11.62     10.14 o 
  -1  26   4        0.00        5.11      4.58 o 
   0  26   4       16.52       19.94      5.75 o 
   1  26   4        9.54       10.92     11.04 o 
   2  26   4        5.48       15.09      6.41 o 
  -4  27   4        0.80        0.46      7.41 o 
  -3  27   4        1.00        2.78      5.34 o 
  -2  27   4       10.74       12.08      6.05 o 
  -1  27   4        0.01        1.84      4.89 o 
   0  27   4        0.40        1.23      4.41 o 
   1  27   4        1.60        8.79      6.36 o 
   2  27   4        6.40       11.42      6.55 o 
  -4  28   4        0.41        7.10      9.30 o 
  -3  28   4        0.26        3.09      5.33 o 
  -2  28   4       23.19       41.40      8.98 o 
  -1  28   4        0.05       -4.02      8.58 o 
   0  28   4        6.30       10.61      5.50 o 
   1  28   4        2.05       11.52      6.76 o 
  -4  29   4        7.40       15.99      8.20 o 
  -3  29   4       21.28       26.94      7.65 o 
  -2  29   4       26.66       29.95      8.05 o 
  -1  29   4       14.42       24.83     18.82 o 
   0  29   4        4.31        2.42      5.63 o 
   1  29   4        4.40        8.01      6.32 o 
  -3  30   4       11.67       16.59     12.39 o 
  -2  30   4        0.64        6.36      8.19 o 
  -1  30   4       28.47       33.88      9.07 o 
   0  30   4        3.80        3.87      9.22 o 
  -9   0   5        0.90        7.32      7.36 o 
  -7   0   5        1.90        5.96      5.25 o 
  -5   0   5      142.07      139.72     26.89 o 
  -3   0   5        0.45       -3.10      2.49 o 
  -1   0   5        3.41        1.05      3.02 o 
   1   0   5       34.69       35.21      5.95 o 
  -9   1   5        7.10        0.49      4.62 o 
  -8   1   5       22.11       19.81      8.16 o 
  -7   1   5        1.61        0.35      3.22 o 
  -6   1   5        0.85        5.61      3.14 o 
  -5   1   5       10.02       12.27      2.99 o 
  -4   1   5       12.78       16.19      2.88 o 
  -3   1   5       60.75       65.51      4.64 o 
  -2   1   5      114.80      103.49      6.83 o 
  -1   1   5        1.28        1.47      2.23 o 
   0   1   5       21.43       28.54      3.62 o 
   1   1   5      289.16      272.08     11.17 o 
   2   1   5       41.60       40.55      5.49 o 
  -9   2   5        1.86        6.60      5.03 o 
  -8   2   5        0.55        4.68      5.62 o 
  -7   2   5        3.17        2.22      3.54 o 
  -6   2   5        7.82       15.32      4.20 o 
  -5   2   5       55.16       63.85      5.49 o 
  -4   2   5       21.48       22.16      3.17 o 
  -3   2   5       13.74       16.04      2.82 o 
  -2   2   5       81.54       74.66      4.98 o 
  -1   2   5       22.53       19.87      3.90 o 
   0   2   5        0.12        0.56      2.11 o 
   1   2   5       42.20       36.01      4.22 o 
   2   2   5       27.07       26.56      4.76 o 
   4   2   5       16.30        7.52      6.74 o 
  -9   3   5        3.58        4.37      5.06 o 
  -8   3   5       21.15       11.46      4.96 o 
  -7   3   5        0.62        0.79      6.56 o 
  -6   3   5        9.32       16.62      4.33 o 
  -5   3   5        0.03        0.42      2.03 o 
  -4   3   5      285.43      272.25     11.98 o 
  -3   3   5        0.05       -0.50      1.81 o 
  -2   3   5      305.67      305.91     11.62 o 
  -1   3   5      176.75      158.71      7.68 o 
   0   3   5      156.93      148.45      7.56 o 
   1   3   5       10.84       10.24      3.04 o 
   2   3   5      203.63      190.54     19.42 o 
   4   3   5        1.29        2.03      6.51 o 
  -9   4   5        9.65        1.44      5.75 o 
  -8   4   5        5.99        6.07      6.56 o 
  -7   4   5       22.21       19.61      6.03 o 
  -6   4   5        0.55        3.00      3.28 o 
  -5   4   5        0.04       -1.60      2.73 o 
  -4   4   5       20.72       23.19      3.25 o 
  -3   4   5       33.28       36.09      4.04 o 
  -2   4   5       69.11       59.67      4.43 o 
  -1   4   5       60.26       67.61      8.70 o 
   0   4   5       17.18       11.40      2.91 o 
   1   4   5       13.71        8.30      3.16 o 
   2   4   5       84.22       87.79      7.72 o 
   4   4   5      109.65      105.32     14.57 o 
   5   4   5       27.61       39.78     11.59 o 
  -9   5   5        5.86        5.98      5.40 o 
  -8   5   5       14.63       12.62      5.20 o 
  -7   5   5        3.62       -2.27      3.47 o 
  -6   5   5       75.23       76.41      7.53 o 
  -5   5   5        0.52        0.77      2.22 o 
  -4   5   5        9.13       11.66      2.66 o 
  -3   5   5        1.55        6.98      2.31 o 
  -2   5   5        0.14        1.21      2.09 o 
  -1   5   5        4.01        5.10      2.52 o 
   0   5   5        3.54        3.31      2.42 o 
   1   5   5      154.40      138.79     12.32 o 
   2   5   5      182.51      169.89     10.80 o 
   4   5   5        0.18        9.09      6.98 o 
   5   5   5      145.53      154.78     19.13 o 
  -9   6   5        0.06       -0.06      5.56 o 
  -8   6   5        9.61        2.91      9.52 o 
  -7   6   5        0.05       -0.70      3.66 o 
  -6   6   5       27.59       26.27      5.06 o 
  -5   6   5        0.08       -2.97      2.07 o 
  -4   6   5       37.38       34.14      3.68 o 
  -3   6   5      204.91      197.57      8.61 o 
  -2   6   5      292.95      286.13     11.73 o 
  -1   6   5      559.98      585.42     19.84 o 
   0   6   5        0.43        1.21      2.20 o 
   1   6   5      480.40      494.55     21.21 o 
   2   6   5      107.18       91.96      8.09 o 
   4   6   5      115.58      151.65     18.10 o 
   5   6   5       53.83       65.14     14.37 o 
  -9   7   5        7.44        4.16      5.14 o 
  -8   7   5        3.31        5.73      4.21 o 
  -7   7   5        0.69       -2.68      3.47 o 
  -6   7   5        0.67        3.11      4.48 o 
  -5   7   5        4.77        5.25      2.51 o 
  -4   7   5       88.21       89.77      5.62 o 
  -3   7   5       19.37       19.95      2.98 o 
  -2   7   5      178.57      201.16      8.73 o 
  -1   7   5      397.51      369.51     17.83 o 
   0   7   5      179.30      183.32     12.66 o 
   1   7   5       27.97       39.64      9.17 o 
   2   7   5      305.93      307.77     15.28 o 
   4   7   5       42.44       59.49     12.55 o 
   5   7   5        2.04        1.69      7.97 o 
  -9   8   5        9.95        0.78      4.87 o 
  -8   8   5        5.82        8.82      6.55 o 
  -7   8   5       10.50        3.95      6.93 o 
  -6   8   5        1.23       -3.29      2.86 o 
  -5   8   5      121.16      130.96      7.14 o 
  -4   8   5        0.70       -2.04      1.92 o 
  -3   8   5       10.98       14.09      3.09 o 
  -2   8   5       71.08       62.39      4.67 o 
  -1   8   5        0.39        1.81      2.13 o 
   0   8   5       95.26       86.04     11.44 o 
   1   8   5        7.86        2.65      3.93 o 
   2   8   5      249.68      242.78     17.79 o 
   4   8   5      140.44      166.90     19.21 o 
   5   8   5       93.78      132.34     18.66 o 
  -9   9   5        4.04        0.45      4.89 o 
  -8   9   5       11.57        6.53      4.67 o 
  -7   9   5       82.73       80.03     13.91 o 
  -6   9   5        3.15        4.11      3.55 o 
  -5   9   5      170.65      162.24     11.28 o 
  -4   9   5        6.17        4.71      2.50 o 
  -3   9   5       27.90       34.67      3.78 o 
  -2   9   5       33.58       34.22      5.71 o 
  -1   9   5      247.83      238.25     12.30 o 
   0   9   5       35.66       34.73      5.36 o 
   1   9   5        6.61        8.80      4.19 o 
   2   9   5       17.94       21.36      5.26 o 
   4   9   5        0.58        3.15      6.91 o 
   5   9   5       37.73       23.03      9.89 o 
  -8  10   5        5.34       11.95      5.22 o 
  -7  10   5        2.25        5.55      4.06 o 
  -6  10   5       10.30       12.39      5.23 o 
  -5  10   5        2.42        0.06      2.37 o 
  -4  10   5       21.54       23.73      3.51 o 
  -3  10   5       53.79       61.91      7.08 o 
  -2  10   5        8.53        9.50      2.67 o 
  -1  10   5        8.14       10.94      3.68 o 
   0  10   5       32.38       43.39      9.37 o 
   1  10   5       43.38       54.92      6.63 o 
   2  10   5       11.97        9.13      4.41 o 
   4  10   5        3.45       12.81      8.54 o 
   5  10   5        0.08        9.51      8.21 o 
  -8  11   5        0.00       -2.74      4.66 o 
  -7  11   5       40.28       40.86      8.60 o 
  -6  11   5        0.08       -0.82      3.11 o 
  -5  11   5       94.27      113.57     12.33 o 
  -4  11   5       37.06       36.78      4.15 o 
  -3  11   5       22.10       21.13      3.31 o 
  -2  11   5        8.18        2.06      3.00 o 
  -1  11   5       95.14       91.81     14.25 o 
   0  11   5        1.77        2.85      4.09 o 
   1  11   5       24.17       24.28      5.18 o 
   2  11   5        3.48        4.12      4.19 o 
   4  11   5        3.37       -9.07      6.04 o 
   5  11   5        3.01        3.37      7.97 o 
  -8  12   5        8.27       17.23      5.52 o 
  -7  12   5       34.88       34.06      6.50 o 
  -6  12   5       12.93       16.47      4.74 o 
  -5  12   5        0.03       -1.24      2.31 o 
  -4  12   5        8.69        9.36      2.90 o 
  -3  12   5        0.26       -2.46      2.04 o 
  -2  12   5       23.68       31.81      5.05 o 
  -1  12   5        0.07       -0.99      2.96 o 
   0  12   5       55.30       67.97      7.15 o 
   1  12   5        0.04       -4.71      3.14 o 
   2  12   5        8.45        5.16      4.10 o 
   4  12   5        0.02       -7.81      6.41 o 
  -8  13   5        4.45        0.16      8.40 o 
  -7  13   5       38.05       45.27      7.40 o 
  -6  13   5        0.35        8.75      6.95 o 
  -5  13   5       47.14       38.87      4.42 o 
  -4  13   5       43.25       46.70      4.59 o 
  -3  13   5        2.17        2.92      3.17 o 
  -2  13   5       14.10       12.46      4.16 o 
  -1  13   5        0.02       -2.95      2.87 o 
   0  13   5       10.74        3.07      3.59 o 
   1  13   5       18.48       14.06      6.09 o 
   2  13   5      102.41       93.42     12.64 o 
   4  13   5        0.28      -10.12      6.75 o 
  -8  14   5        7.28       14.81      9.70 o 
  -7  14   5       68.54       81.95     11.13 o 
  -6  14   5        2.72        5.74      4.22 o 
  -5  14   5      115.32      129.97     11.07 o 
  -4  14   5        0.03        1.81      2.58 o 
  -3  14   5       96.83       87.87     13.73 o 
  -2  14   5       62.90       69.46      7.02 o 
  -1  14   5       56.98       56.96      6.81 o 
   0  14   5        4.99       -4.13      3.20 o 
   1  14   5       24.67       27.98      5.72 o 
   2  14   5       14.77        4.46      6.91 o 
   4  14   5       12.40       11.46      8.88 o 
  -8  15   5       39.80       33.62      7.32 o 
  -7  15   5       10.40        8.63      5.08 o 
  -6  15   5       25.74       26.34      5.57 o 
  -5  15   5       42.50       45.57      4.68 o 
  -4  15   5       77.31       90.06      7.71 o 
  -3  15   5       63.28       66.30      7.10 o 
  -2  15   5        4.33        9.81      4.61 o 
  -1  15   5        0.24       -0.36      3.37 o 
   0  15   5        2.15        1.08      3.57 o 
   1  15   5        0.02       -3.15      3.63 o 
   2  15   5       29.51       38.54      6.56 o 
   4  15   5        0.00        3.09      7.39 o 
  -8  16   5        0.74        5.21      7.41 o 
  -7  16   5        0.12       -1.96      4.16 o 
  -6  16   5       69.40       82.67     10.04 o 
  -5  16   5        2.99        4.65      3.24 o 
  -4  16   5      285.16      267.54     17.21 o 
  -3  16   5       13.98       16.44      4.75 o 
  -2  16   5       95.39       88.64      8.18 o 
  -1  16   5        4.53        1.86      4.24 o 
   0  16   5       51.30       50.46      9.62 o 
   1  16   5       13.84        9.42      4.72 o 
   2  16   5       15.53       27.34      7.89 o 
   4  16   5       23.45       14.30      9.27 o 
  -8  17   5        0.82       -3.20      6.74 o 
  -7  17   5        0.00        0.70      4.54 o 
  -6  17   5       28.47       25.45      6.85 o 
  -5  17   5       11.70       11.24      9.83 o 
  -4  17   5       64.29       79.02      7.68 o 
  -3  17   5       58.91       64.76      7.17 o 
  -2  17   5      146.60      146.17     18.91 o 
  -1  17   5        0.92       -3.00      3.13 o 
   0  17   5       98.09       81.74     14.97 o 
   1  17   5       68.44       54.81     11.13 o 
   2  17   5        6.20        6.03      5.82 o 
   4  17   5       10.45        1.76      7.95 o 
  -7  18   5       49.39       64.79     12.06 o 
  -6  18   5        7.39       11.38      4.80 o 
  -5  18   5       51.88       50.58      9.45 o 
  -4  18   5        5.35        6.90      4.10 o 
  -3  18   5      155.21      125.53     13.04 o 
  -2  18   5        5.39       13.91      4.71 o 
  -1  18   5       54.92       48.35      6.88 o 
   0  18   5        0.36       -1.88      3.86 o 
   1  18   5        3.54        3.17      4.55 o 
   2  18   5        0.29       -0.14      5.44 o 
  -7  19   5       22.04       13.85      8.05 o 
  -6  19   5        7.74        6.02      7.70 o 
  -5  19   5       71.84       63.88      7.43 o 
  -4  19   5        5.46        7.85      4.28 o 
  -3  19   5      227.17      243.63     23.23 o 
  -2  19   5      150.07      161.12     13.75 o 
  -1  19   5       50.46       55.31      7.16 o 
   0  19   5      201.74      222.19     13.95 o 
   1  19   5       63.05       51.06      7.39 o 
   2  19   5       42.33       31.91      7.99 o 
  -5  20   5       39.42       40.59     10.11 o 
  -4  20   5       90.82       84.67      8.39 o 
  -3  20   5       29.97       37.76      6.34 o 
  -2  20   5        9.44        8.97      4.50 o 
  -1  20   5       38.59       38.08      8.06 o 
   0  20   5        2.88       -0.14      4.70 o 
   1  20   5       49.28       64.86      8.23 o 
   2  20   5        1.27        3.20      5.66 o 
  -5  21   5       21.67       24.04      7.79 o 
  -4  21   5       51.16       55.04     15.51 o 
  -3  21   5       15.97       16.48      5.21 o 
  -2  21   5      114.68      117.89     10.04 o 
  -1  21   5       64.30       71.70      9.12 o 
   0  21   5       89.07       76.12      8.58 o 
   1  21   5       15.79        8.84      5.81 o 
   2  21   5        2.85       -1.92      5.37 o 
  -5  22   5        5.88        8.26      5.84 o 
  -4  22   5        2.29       -0.81      5.13 o 
  -3  22   5        7.69       10.30      4.55 o 
  -2  22   5       63.45       76.01      8.24 o 
  -1  22   5        0.02        4.88      7.16 o 
   0  22   5        0.68       -2.96      4.27 o 
   1  22   5        9.07       11.79      5.26 o 
   2  22   5        0.00        5.51      6.00 o 
  -5  23   5       16.66       17.75      7.00 o 
  -4  23   5       12.31       19.39      5.39 o 
  -3  23   5        3.14        6.34      4.31 o 
  -2  23   5       31.54       28.53      6.18 o 
  -1  23   5        0.15       -5.84      3.89 o 
   0  23   5       32.29       53.12     12.75 o 
   1  23   5        0.75       -0.53      4.30 o 
   2  23   5        0.21        1.52      6.08 o 
  -5  24   5        2.47       14.61      6.46 o 
  -4  24   5        8.85        6.58      5.89 o 
  -3  24   5       13.44       13.34      8.04 o 
  -2  24   5       41.63       52.11      7.67 o 
  -1  24   5       19.94       29.58      7.29 o 
   0  24   5        1.06        4.75      4.73 o 
   1  24   5        2.26       -0.04      4.71 o 
   2  24   5        5.72        8.35      9.20 o 
  -5  25   5        0.45       10.21     12.47 o 
  -4  25   5        3.24       10.97      6.52 o 
  -3  25   5        6.85       13.20      5.17 o 
  -2  25   5        8.75       10.19      5.31 o 
  -1  25   5        0.31       10.97      5.33 o 
   0  25   5       14.61       27.55      6.68 o 
   1  25   5        2.49        4.18      5.10 o 
  -5  26   5        2.43       17.07      7.03 o 
  -4  26   5        5.23        4.15      5.70 o 
  -3  26   5        0.00        7.24      6.36 o 
  -2  26   5       10.46       12.66      5.61 o 
  -1  26   5        6.67        6.95      5.29 o 
   0  26   5        0.04       -4.27      4.58 o 
   1  26   5       29.06       39.62      9.38 o 
  -4  27   5        5.95       22.65      7.58 o 
  -3  27   5       30.07       36.39     19.90 o 
  -2  27   5        2.40        4.82      5.11 o 
  -1  27   5        0.00        0.02      4.71 o 
   0  27   5        0.09        3.99      5.15 o 
  -3  28   5       10.26       16.83      7.35 o 
  -2  28   5       31.63       28.53      8.67 o 
  -1  28   5        9.97       17.47      6.42 o 
   0  28   5       26.20       22.94      6.90 o 
  -2  29   5       12.81       27.51      8.48 o 
  -8   0   6        3.58        5.33      6.26 o 
  -6   0   6      175.88      205.96     19.02 o 
  -4   0   6      507.58      504.23     43.39 o 
  -2   0   6     1240.29     1200.47     53.71 o 
   0   0   6     1370.22     1373.72     61.24 o 
   2   0   6      114.63      117.37     17.40 o 
  -9   1   6        1.10        7.26      5.30 o 
  -8   1   6        0.49        0.72      4.11 o 
  -7   1   6        8.66       11.54      4.45 o 
  -6   1   6        7.09       13.67     11.34 o 
  -5   1   6       85.09       90.09      7.99 o 
  -4   1   6      186.09      183.73      9.11 o 
  -3   1   6       89.19       84.63      8.20 o 
  -2   1   6       67.99       69.99      7.79 o 
  -1   1   6       11.64       14.01      3.41 o 
   0   1   6      279.94      269.92     11.74 o 
   1   1   6        0.58       -1.49      2.83 o 
   2   1   6       52.32       69.01     19.92 o 
  -9   2   6        0.49        0.85      7.08 o 
  -8   2   6        5.79        4.36      4.21 o 
  -7   2   6        0.06        0.18      7.97 o 
  -6   2   6      120.25      109.22     17.22 o 
  -5   2   6       27.94       40.20      4.42 o 
  -4   2   6      136.08      132.84      7.36 o 
  -3   2   6      103.51       96.34      6.27 o 
  -2   2   6      190.92      185.95      9.00 o 
  -1   2   6      741.11      752.37     25.35 o 
   0   2   6      307.88      299.83     12.48 o 
   1   2   6      447.23      464.05     17.49 o 
   2   2   6       10.03        5.15      7.56 o 
  -9   3   6        2.72        4.78      4.77 o 
  -8   3   6        0.20        3.10      4.40 o 
  -7   3   6       16.84       31.68      6.14 o 
  -6   3   6        0.12       -0.94      3.12 o 
  -5   3   6      419.59      427.08     17.88 o 
  -4   3   6        7.83        5.70      2.71 o 
  -3   3   6     1043.90     1042.38     37.77 o 
  -2   3   6       13.74       12.02      3.10 o 
  -1   3   6     1188.97     1177.61     37.34 o 
   0   3   6       20.33       34.86      5.62 o 
   1   3   6     1037.56      998.88     38.82 o 
   2   3   6       20.85       23.30      6.44 o 
  -9   4   6        5.88       13.43      6.00 o 
  -8   4   6        0.15        8.62      4.64 o 
  -7   4   6       12.21       17.33      5.00 o 
  -6   4   6       26.32       40.36      6.19 o 
  -5   4   6       10.56       15.56      3.47 o 
  -4   4   6      169.16      157.29     13.12 o 
  -3   4   6      129.68      132.39      8.59 o 
  -2   4   6      310.41      313.60     14.40 o 
  -1   4   6       13.24       11.94      3.16 o 
   0   4   6      211.04      206.63     10.03 o 
   1   4   6        0.01        5.10      4.28 o 
   2   4   6       51.27       61.69      7.48 o 
  -9   5   6        1.25        3.02      5.16 o 
  -8   5   6        0.66       -1.10      3.95 o 
  -7   5   6       44.78       45.09     11.70 o 
  -6   5   6       13.53        8.08      6.22 o 
  -5   5   6       16.78       16.79      3.57 o 
  -4   5   6      118.29      145.75      7.83 o 
  -3   5   6       22.47       28.08      4.21 o 
  -2   5   6      496.21      481.97     19.62 o 
  -1   5   6        4.12        2.62      2.95 o 
   0   5   6      579.85      555.41     28.61 o 
   1   5   6      348.87      375.23     22.81 o 
   2   5   6      301.12      335.12     16.91 o 
   4   5   6       64.70       66.42     13.71 o 
  -9   6   6        0.28       -6.38      4.26 o 
  -8   6   6        6.41        4.34      4.40 o 
  -7   6   6        6.85        9.27      4.45 o 
  -6   6   6       52.38       45.95      6.58 o 
  -5   6   6       13.64       13.43      3.29 o 
  -4   6   6       77.36       86.01      6.02 o 
  -3   6   6      101.67       91.64      6.14 o 
  -2   6   6      131.19      133.89      7.49 o 
  -1   6   6       84.08       90.47      6.32 o 
   0   6   6       80.86      104.38      8.70 o 
   1   6   6      375.55      358.90     17.41 o 
   2   6   6        8.53        6.53      4.62 o 
   4   6   6        6.44       21.55      9.54 o 
  -9   7   6        0.50        4.93      5.32 o 
  -8   7   6        0.69       -6.48      4.55 o 
  -7   7   6       22.61       14.45      5.12 o 
  -6   7   6        0.77        2.31      3.41 o 
  -5   7   6       24.12       29.39      4.02 o 
  -4   7   6       48.44       54.78      4.91 o 
  -3   7   6       98.12       92.71      7.53 o 
  -2   7   6        9.23       -0.75      3.15 o 
  -1   7   6      141.70      120.60     15.45 o 
   0   7   6      145.53      150.13     14.21 o 
   1   7   6        1.38        5.21      4.02 o 
   2   7   6       98.98      107.46      9.50 o 
   4   7   6       24.64       27.91     11.14 o 
  -8   8   6        0.20       -0.54      4.42 o 
  -7   8   6        2.55        9.12      4.56 o 
  -6   8   6       15.63       21.00      5.29 o 
  -5   8   6       57.67       58.10      5.23 o 
  -4   8   6        0.47       -1.07      4.18 o 
  -3   8   6       69.63       70.14      5.90 o 
  -2   8   6        2.92        1.57      2.55 o 
  -1   8   6       98.25      105.06      8.68 o 
   0   8   6        6.12        7.04      4.04 o 
   1   8   6        0.88       -1.75      3.38 o 
   2   8   6       27.13       33.18      6.70 o 
   4   8   6        5.35        1.68      7.73 o 
  -8   9   6        3.26       -6.12      5.37 o 
  -7   9   6        2.24        8.92      6.67 o 
  -6   9   6        9.39       19.95      4.97 o 
  -5   9   6       11.28        7.17      3.06 o 
  -4   9   6        0.37        1.74      2.39 o 
  -3   9   6       55.55       56.64      5.16 o 
  -2   9   6       39.03       46.54      8.13 o 
  -1   9   6       75.66       55.50      7.70 o 
   0   9   6       87.32       73.99      7.79 o 
   1   9   6       36.07       32.17      5.87 o 
   2   9   6      123.69      112.70      9.94 o 
   4   9   6       30.09       27.12     10.11 o 
  -8  10   6        0.97        3.59      6.12 o 
  -7  10   6        8.57        8.25      4.78 o 
  -6  10   6       37.99       40.85      6.32 o 
  -5  10   6        3.03        1.76      2.70 o 
  -4  10   6       12.24        8.06      3.02 o 
  -3  10   6        0.84        3.72      2.65 o 
  -2  10   6       13.62       11.31      4.19 o 
  -1  10   6        4.49       10.32      4.07 o 
   0  10   6       58.12       61.73      7.53 o 
   1  10   6        5.16       -1.26      3.80 o 
   2  10   6        8.55       -2.95      4.89 o 
   4  10   6        2.00        4.31      8.34 o 
  -8  11   6        3.01       -4.10      4.41 o 
  -7  11   6        1.82        1.70      4.23 o 
  -6  11   6        1.87        7.11      4.17 o 
  -5  11   6        8.52        7.86      2.98 o 
  -4  11   6       36.51       32.75      4.16 o 
  -3  11   6        5.29        5.13      5.50 o 
  -2  11   6       17.97       10.78      4.11 o 
  -1  11   6        2.50        0.38      3.51 o 
   0  11   6      139.23      133.75     14.37 o 
   1  11   6       30.73       30.46      9.00 o 
   2  11   6       37.02       45.93      7.34 o 
  -8  12   6        0.56        2.92      5.32 o 
  -7  12   6        9.36       20.67      9.02 o 
  -6  12   6        3.86        5.99      4.17 o 
  -5  12   6       32.71       38.77      5.73 o 
  -4  12   6       13.32        6.51      3.70 o 
  -3  12   6        7.92        5.63      3.75 o 
  -2  12   6       55.15       42.06      6.28 o 
  -1  12   6      113.60      112.98      9.46 o 
   0  12   6       92.14       88.04     23.70 o 
   1  12   6       34.10       27.46      6.44 o 
   2  12   6        0.09        0.65      4.67 o 
  -8  13   6       15.00       10.49      5.66 o 
  -7  13   6        0.28       -0.82      4.37 o 
  -6  13   6       51.65       58.39      8.15 o 
  -5  13   6       17.67       17.24      3.86 o 
  -4  13   6       22.51       23.53      6.89 o 
  -3  13   6        0.46       -2.04      3.19 o 
  -2  13   6        3.15        2.29      3.75 o 
  -1  13   6        3.03       10.11      4.39 o 
   0  13   6       22.80       18.68      6.74 o 
   1  13   6       24.19       15.26      5.35 o 
   2  13   6       17.08       14.69      5.85 o 
  -8  14   6        8.18       14.73      7.28 o 
  -7  14   6        7.87        0.05      4.33 o 
  -6  14   6       14.43       15.22      5.05 o 
  -5  14   6       37.28       29.42      4.45 o 
  -4  14   6        6.90        6.03      4.95 o 
  -3  14   6        1.89        1.66      3.59 o 
  -2  14   6        2.70        6.34      4.62 o 
  -1  14   6      110.63       71.06     12.73 o 
   0  14   6       20.63       30.53      6.11 o 
   1  14   6       37.15       19.65      5.65 o 
   2  14   6       18.25       20.22      6.05 o 
  -8  15   6       12.39       11.07      5.82 o 
  -7  15   6        7.93        5.27      5.90 o 
  -6  15   6       76.11       70.40     10.80 o 
  -5  15   6       62.75       67.01     11.22 o 
  -4  15   6      161.84      152.51     22.44 o 
  -3  15   6       49.02       42.12     15.76 o 
  -2  15   6       67.39       58.27      8.12 o 
  -1  15   6       19.61        9.88      4.52 o 
   0  15   6       27.13       18.90      5.45 o 
   1  15   6       51.25       40.79     10.71 o 
   2  15   6        0.54        1.28      4.62 o 
  -7  16   6       13.09        9.48      6.77 o 
  -6  16   6       13.82       24.33      9.61 o 
  -5  16   6        1.15        1.24      4.17 o 
  -4  16   6       92.74       77.79      8.19 o 
  -3  16   6        9.91       15.01      4.92 o 
  -2  16   6       71.61       92.72      9.10 o 
  -1  16   6       92.63       78.58      8.68 o 
   0  16   6        0.50        1.17      4.24 o 
   1  16   6        7.80       -1.77      6.15 o 
   2  16   6        0.33        1.32      6.25 o 
  -7  17   6        9.14        9.05      5.75 o 
  -6  17   6        0.70       -3.46      6.31 o 
  -5  17   6       31.31       32.15      6.12 o 
  -4  17   6        7.23        8.07      4.82 o 
  -3  17   6       32.02       26.20      5.82 o 
  -2  17   6        5.54        5.41      4.92 o 
  -1  17   6       12.73        3.74      4.59 o 
   0  17   6       10.80        7.59      4.62 o 
   1  17   6       17.90        9.31      5.03 o 
   2  17   6        5.63        4.81      6.51 o 
  -7  18   6        0.14       -2.40      7.38 o 
  -6  18   6       17.89       23.41      9.27 o 
  -5  18   6        0.61       -4.77      3.78 o 
  -4  18   6        0.01        1.43      4.05 o 
  -3  18   6        4.73       -1.05      3.87 o 
  -2  18   6        0.21       -0.08      3.99 o 
  -1  18   6       22.95       20.83      9.52 o 
   0  18   6       33.37       43.17      7.15 o 
   1  18   6       48.30       47.22      7.87 o 
   2  18   6        3.36        6.05      6.75 o 
  -7  19   6        0.62       -1.64      8.44 o 
  -6  19   6        6.12        6.14      8.22 o 
  -5  19   6       11.68        8.04      4.40 o 
  -4  19   6        3.22        6.24      5.88 o 
  -3  19   6       10.07        5.72      4.42 o 
  -2  19   6        0.94       -6.62      4.80 o 
  -1  19   6        0.56        2.10      6.07 o 
   0  19   6       13.08       13.69      5.61 o 
   1  19   6        1.06        2.74      4.83 o 
   2  19   6        0.39       -0.64      6.23 o 
  -6  20   6        7.60       27.13     10.35 o 
  -5  20   6        2.63        0.77      4.53 o 
  -4  20   6       10.59       11.05      5.15 o 
  -3  20   6       15.15       13.43      5.13 o 
  -2  20   6        0.13       -2.54      4.20 o 
  -1  20   6        0.26       -4.03      4.26 o 
   0  20   6       32.56       30.20      7.36 o 
   1  20   6        3.09        8.27      5.29 o 
   2  20   6        2.09       -4.96      6.25 o 
  -6  21   6        2.77        5.85      8.94 o 
  -5  21   6       12.35       15.75      5.48 o 
  -4  21   6       14.25        0.84      4.27 o 
  -3  21   6        1.12        6.42      4.72 o 
  -2  21   6        0.47       -3.79      4.24 o 
  -1  21   6       21.66       21.72      6.14 o 
   0  21   6        0.04        3.89      7.97 o 
   1  21   6        0.95        5.78      5.28 o 
  -5  22   6       11.01        4.43      5.14 o 
  -4  22   6        0.00        1.75      4.37 o 
  -3  22   6        0.07       -0.02      4.53 o 
  -2  22   6        0.07        1.13      5.02 o 
  -1  22   6        5.86       12.72      5.54 o 
   0  22   6        0.42       -2.14      4.71 o 
   1  22   6        0.46       -0.01      4.95 o 
  -5  23   6        1.22        5.92      6.52 o 
  -4  23   6        4.60        2.63      5.60 o 
  -3  23   6       14.20       12.88      5.54 o 
  -2  23   6        2.07        3.42      4.87 o 
  -1  23   6       27.04       28.77      7.01 o 
   0  23   6        0.35        5.82      5.20 o 
   1  23   6        0.34        3.14      5.48 o 
  -5  24   6        0.99       12.15      7.14 o 
  -4  24   6        7.07        4.67      4.99 o 
  -3  24   6        5.85        2.35      9.12 o 
  -2  24   6        0.43        0.13      4.64 o 
  -1  24   6        0.01       -1.36      5.03 o 
   0  24   6        1.54        9.97      5.73 o 
  -4  25   6        3.92       15.45      5.64 o 
  -3  25   6        5.98       -1.74      4.87 o 
  -2  25   6        1.89       -1.16      4.91 o 
  -1  25   6       17.81       15.02     11.34 o 
   0  25   6        1.17        4.07      5.50 o 
  -4  26   6       81.49       79.81     12.12 o 
  -3  26   6       17.78       23.02      7.19 o 
  -2  26   6      104.56      147.38     12.81 o 
  -1  26   6        9.69        8.89      6.19 o 
  -7   0   7      440.62      461.59     34.30 o 
  -5   0   7     1269.72     1313.46     85.61 o 
  -3   0   7     1900.34     1873.81     81.80 o 
  -1   0   7     1469.48     1488.69     66.67 o 
   1   0   7      125.03      110.58     18.42 o 
  -8   1   7        7.44       11.76      5.48 o 
  -7   1   7        8.91        8.35      9.53 o 
  -6   1   7        0.41        7.40      4.15 o 
  -5   1   7       15.16       25.46      5.79 o 
  -4   1   7        2.84        4.94      3.67 o 
  -3   1   7       47.39       56.74      8.23 o 
  -2   1   7        5.40        4.71      3.31 o 
  -1   1   7        1.22        2.29      2.95 o 
   0   1   7       17.94       16.04      4.00 o 
   1   1   7        1.21        0.64      4.13 o 
   2   1   7        0.20       -7.34      4.89 o 
  -8   2   7        0.04        4.64      4.77 o 
  -7   2   7        0.03        5.56      4.43 o 
  -6   2   7        0.03       -0.23      3.65 o 
  -5   2   7        1.81        1.33      3.04 o 
  -4   2   7       39.75       43.36      5.06 o 
  -3   2   7       43.89       51.59      5.25 o 
  -2   2   7       28.85       35.10      4.70 o 
  -1   2   7      195.03      200.89     10.38 o 
   0   2   7       82.53       74.52      7.93 o 
   1   2   7       23.68       32.20      6.40 o 
   2   2   7       42.15        5.99     10.16 o 
  -8   3   7      107.03      104.77     11.02 o 
  -7   3   7       37.33       48.59      7.62 o 
  -6   3   7      321.33      344.74     22.77 o 
  -5   3   7        2.41        1.97      3.15 o 
  -4   3   7      888.17      875.70     39.46 o 
  -3   3   7       71.42       70.29      6.03 o 
  -2   3   7      965.66     1006.68     33.19 o 
  -1   3   7      290.39      312.65     13.30 o 
   0   3   7      133.19      125.05     14.05 o 
   1   3   7      118.07      105.68     13.92 o 
   2   3   7       57.22       48.61     15.84 o 
  -8   4   7       34.62       43.64      7.79 o 
  -7   4   7       30.33       23.73      5.87 o 
  -6   4   7      135.23      147.94     11.62 o 
  -5   4   7       90.57      100.37      7.08 o 
  -4   4   7       79.12       93.68     10.24 o 
  -3   4   7       75.02       72.80      6.14 o 
  -2   4   7      172.99      175.95      9.51 o 
  -1   4   7        2.30        3.66      3.07 o 
   0   4   7        0.94        1.14      4.22 o 
   1   4   7        1.14        3.55      4.36 o 
   2   4   7       18.79       12.09      7.43 o 
  -8   5   7       43.15       40.20     14.29 o 
  -7   5   7       49.22       46.25      7.49 o 
  -6   5   7       39.86       48.00      7.14 o 
  -5   5   7       86.50       83.60      6.53 o 
  -4   5   7       46.11       44.71      6.47 o 
  -3   5   7       39.89       32.78      5.06 o 
  -2   5   7       23.88       21.17      4.90 o 
  -1   5   7        3.42       -3.39      3.81 o 
   0   5   7       28.16       18.28      5.32 o 
   1   5   7        2.50        4.69      4.42 o 
   2   5   7        9.42       16.82      6.06 o 
  -8   6   7       16.64       33.01      8.82 o 
  -7   6   7        0.17        3.44      5.30 o 
  -6   6   7       17.38       19.84      5.25 o 
  -5   6   7       11.73        7.63      3.41 o 
  -4   6   7       68.90       75.99      6.47 o 
  -3   6   7       10.22       17.90      3.74 o 
  -2   6   7        5.51        3.39      7.39 o 
  -1   6   7        1.53        2.67      4.12 o 
   0   6   7        5.33        5.90      4.36 o 
   1   6   7        3.04        9.83      5.05 o 
   2   6   7        0.54       -4.30      4.28 o 
  -8   7   7       10.46       14.39      7.09 o 
  -7   7   7       98.60      131.42     16.28 o 
  -6   7   7        0.79       -4.47      2.98 o 
  -5   7   7      141.24      140.35     10.60 o 
  -4   7   7        2.34        1.27      2.84 o 
  -3   7   7      289.78      273.67     12.26 o 
  -2   7   7        8.59        7.89      4.33 o 
  -1   7   7       76.73       67.57      7.82 o 
   0   7   7       43.87       37.41      6.57 o 
   1   7   7       31.88       31.01      6.42 o 
   2   7   7        7.74       13.27     10.45 o 
  -8   8   7        5.04        2.76      4.83 o 
  -7   8   7       11.24       20.18      5.64 o 
  -6   8   7        4.09        4.80      7.10 o 
  -5   8   7        1.35       -2.53      3.75 o 
  -4   8   7       46.55       45.73      5.68 o 
  -3   8   7        2.49        1.21      3.70 o 
  -2   8   7      187.55      181.52     12.15 o 
  -1   8   7       18.79       20.55      5.53 o 
   0   8   7       63.57       64.35      7.89 o 
   1   8   7       33.23       30.75      6.45 o 
   2   8   7        0.49        4.67      7.80 o 
  -8   9   7        0.98        5.81      5.45 o 
  -7   9   7       50.07       54.75     11.71 o 
  -6   9   7       11.65       14.37      8.91 o 
  -5   9   7       24.86       28.21      4.47 o 
  -4   9   7       45.48       46.32      5.18 o 
  -3   9   7       95.89       78.34      8.31 o 
  -2   9   7       95.71       92.31     11.66 o 
  -1   9   7        1.04       -1.70      3.47 o 
   0   9   7       76.75       71.04      8.40 o 
   1   9   7        0.11        4.81      4.99 o 
   2   9   7       41.57       35.08      7.14 o 
  -8  10   7        4.81        8.62      5.29 o 
  -7  10   7        5.40       11.81      5.18 o 
  -6  10   7        0.95        2.80      3.84 o 
  -5  10   7        0.91        4.99      3.33 o 
  -4  10   7        0.02        2.45      4.25 o 
  -3  10   7        0.29        4.30      4.25 o 
  -2  10   7       24.53       19.52      6.21 o 
  -1  10   7       10.20       19.30      5.50 o 
   0  10   7       58.38       68.45      8.16 o 
   1  10   7       29.07       43.74      7.12 o 
   2  10   7       53.28       60.48      8.78 o 
  -8  11   7        0.66        0.24      4.74 o 
  -7  11   7       22.41       29.96      6.82 o 
  -6  11   7        6.25       10.58      4.98 o 
  -5  11   7       13.94       14.20      3.78 o 
  -4  11   7        1.46       -3.48      3.66 o 
  -3  11   7       43.22       35.13      6.31 o 
  -2  11   7        0.02       -2.58      3.74 o 
  -1  11   7        3.16       -2.80      5.76 o 
   0  11   7        8.55        4.41      5.38 o 
   1  11   7       11.85        1.16      4.63 o 
   2  11   7        2.14        7.63      6.66 o 
  -8  12   7        7.03       14.29      5.91 o 
  -7  12   7       39.51       27.06      6.23 o 
  -6  12   7       32.00       44.51     16.95 o 
  -5  12   7       75.11       72.84      8.19 o 
  -4  12   7       17.95       16.10      5.22 o 
  -3  12   7       87.56       72.20      8.49 o 
  -2  12   7       84.22       64.19      8.19 o 
  -1  12   7       68.55       67.29     14.73 o 
   0  12   7       25.10       11.87      5.46 o 
   1  12   7        0.55       10.72      5.38 o 
   2  12   7        3.76        0.70      6.67 o 
  -7  13   7        8.05       15.88      5.99 o 
  -6  13   7       21.99       32.45      6.55 o 
  -5  13   7       18.90       32.58      6.28 o 
  -4  13   7        2.31       -3.19      3.77 o 
  -3  13   7       28.22       21.33      5.42 o 
  -2  13   7       15.01       11.41      4.91 o 
  -1  13   7        0.01        1.88      4.18 o 
   0  13   7        0.23        1.10      5.65 o 
   1  13   7        5.54       10.35      5.47 o 
   2  13   7       25.20       22.47     23.65 o 
  -7  14   7        0.96        3.34      6.01 o 
  -6  14   7        3.38        0.10      6.40 o 
  -5  14   7        6.04        5.94      4.76 o 
  -4  14   7        0.23        3.98      4.38 o 
  -3  14   7        1.45       -0.63      6.39 o 
  -2  14   7       37.23       35.98     10.44 o 
  -1  14   7        1.97        3.50      5.01 o 
   0  14   7        0.88        2.39      4.48 o 
   1  14   7        7.40        6.23      5.44 o 
   2  14   7        3.42        8.81      7.67 o 
  -7  15   7        0.48       -1.14      4.91 o 
  -6  15   7        6.60       -4.06      6.53 o 
  -5  15   7        0.11       -3.43      4.17 o 
  -4  15   7       25.94       19.38      5.73 o 
  -3  15   7       30.54       35.10      6.92 o 
  -2  15   7       38.20       40.17      7.12 o 
  -1  15   7       31.91       38.23      6.90 o 
   0  15   7        0.26        0.64      4.64 o 
   1  15   7       25.39       24.87      6.72 o 
   2  15   7       10.73       12.23     11.82 o 
  -7  16   7        9.28       23.53     10.79 o 
  -6  16   7        0.97        3.51      7.90 o 
  -5  16   7        3.18       -3.35      4.50 o 
  -4  16   7        0.22        3.86      4.56 o 
  -3  16   7        4.08        0.40      4.20 o 
  -2  16   7       14.11        9.22      5.16 o 
  -1  16   7       14.34       12.04      5.71 o 
   0  16   7        1.74       -6.04      4.09 o 
   1  16   7        0.23        3.92      5.47 o 
  -7  17   7        0.17       11.62      9.41 o 
  -6  17   7        1.00       -2.45      7.23 o 
  -5  17   7        0.84        0.95      4.51 o 
  -4  17   7        0.14        4.11      4.78 o 
  -3  17   7       24.59       33.99     10.07 o 
  -2  17   7        0.69       -0.50      4.53 o 
  -1  17   7       13.14        7.20      7.45 o 
   0  17   7        3.80        4.81      5.21 o 
   1  17   7       18.04       19.78      6.51 o 
  -6  18   7        0.20       -2.48      7.83 o 
  -5  18   7        2.62        2.80      4.82 o 
  -4  18   7        1.66        0.34      4.75 o 
  -3  18   7        6.99       16.36      5.91 o 
  -2  18   7       11.17       17.96      6.05 o 
  -1  18   7        0.48       -1.62      4.87 o 
   0  18   7        6.50       -0.23      5.00 o 
   1  18   7        4.29        4.93      5.87 o 
  -6  19   7        0.25       10.59      9.40 o 
  -5  19   7        1.20        8.63      5.03 o 
  -4  19   7        0.06        6.70      5.05 o 
  -3  19   7       22.60       24.89      6.41 o 
  -2  19   7        0.01       -2.04      4.47 o 
  -1  19   7        0.41       -2.07      5.10 o 
   0  19   7        0.44        0.53      5.21 o 
   1  19   7        3.48       -7.07      6.49 o 
  -6  20   7       10.50       14.10      9.29 o 
  -5  20   7        9.30        6.62      5.80 o 
  -4  20   7        0.96       -0.65      5.51 o 
  -3  20   7        8.92        5.98      5.45 o 
  -2  20   7        5.67       17.30      6.20 o 
  -1  20   7        0.41        0.72      5.26 o 
   0  20   7        2.57        4.80      5.39 o 
  -5  21   7       11.48       23.65      6.60 o 
  -4  21   7        0.16        0.89      4.66 o 
  -3  21   7       27.46       40.58      7.58 o 
  -2  21   7       14.32       11.11      5.92 o 
  -1  21   7       65.74       74.23      9.87 o 
   0  21   7        5.68        7.06      5.67 o 
  -5  22   7        1.04        0.72      5.11 o 
  -4  22   7        0.02        9.22      5.51 o 
  -3  22   7        0.01        6.23      5.39 o 
  -2  22   7        4.48       -4.31      4.88 o 
  -1  22   7        4.87       -2.33      5.31 o 
  -4  23   7        0.00        0.66      5.24 o 
  -3  23   7        2.26        9.99      6.00 o 
  -2  23   7        7.23        5.76      5.96 o 
  -1  23   7        2.70       -8.01      5.34 o 
  -8   0   8       97.88       81.62     14.88 o 
  -6   0   8      200.26      158.54     13.60 o 
  -4   0   8      119.98      109.78     28.42 o 
  -2   0   8        3.65        3.90      4.91 o 
   0   0   8        0.49      -10.31      7.57 o 
  -8   1   8        8.62        8.14     10.39 o 
  -7   1   8        6.73       -0.45      4.59 o 
  -6   1   8        1.10       -0.47      4.43 o 
  -5   1   8       22.18       11.30      3.93 o 
  -4   1   8        3.24        4.12      3.28 o 
  -3   1   8        7.70        7.10      3.47 o 
  -2   1   8       91.07      100.46      7.78 o 
  -1   1   8       11.89        9.80      3.96 o 
   0   1   8       38.89       49.01      7.69 o 
   1   1   8        4.50       -5.25      6.86 o 
  -8   2   8        0.47       -1.89      4.93 o 
  -7   2   8       52.55       58.63      8.40 o 
  -6   2   8        0.31       -1.23      3.37 o 
  -5   2   8       13.17        1.37      3.44 o 
  -4   2   8        1.37       -0.20      3.06 o 
  -3   2   8        7.56        7.74      3.61 o 
  -2   2   8       24.54       30.78      5.14 o 
  -1   2   8        1.69        0.06      4.11 o 
   0   2   8        1.50       -1.02      5.47 o 
   1   2   8        2.95      -13.24      9.32 o 
  -8   3   8        3.86       11.25      5.96 o 
  -7   3   8       10.23        2.29      4.41 o 
  -6   3   8       18.52       16.81      4.51 o 
  -5   3   8       29.33       18.94      5.77 o 
  -4   3   8       22.17       18.06      4.28 o 
  -3   3   8       31.38       29.06      4.91 o 
  -2   3   8       88.12      104.11      9.90 o 
  -1   3   8        3.60        0.77      5.46 o 
   0   3   8       72.87       83.58     11.17 o 
   1   3   8        8.15        4.40      7.24 o 
  -8   4   8        0.01        3.53      6.93 o 
  -7   4   8       30.09       26.46      6.26 o 
  -6   4   8        1.42       -4.51      4.31 o 
  -5   4   8       50.54       56.57      5.99 o 
  -4   4   8        3.16        2.24      3.60 o 
  -3   4   8        1.41        3.85      3.70 o 
  -2   4   8        0.87       -2.11      4.15 o 
  -1   4   8        0.14        6.57      5.45 o 
   0   4   8       10.44       11.12      6.22 o 
   1   4   8       10.17        2.57      6.86 o 
  -8   5   8       27.25       18.40      6.44 o 
  -7   5   8       14.77       10.78      5.59 o 
  -6   5   8       31.58       37.15      7.51 o 
  -5   5   8       25.34       30.97      4.86 o 
  -4   5   8       13.28        6.76      3.60 o 
  -3   5   8       45.08       56.82      8.80 o 
  -2   5   8        0.32        3.99      4.87 o 
  -1   5   8        0.01        0.86      4.23 o 
   0   5   8        2.04       11.89      5.27 o 
   1   5   8       27.32       38.11      7.21 o 
  -8   6   8        2.51       -5.08      6.48 o 
  -7   6   8        6.57        9.04      5.08 o 
  -6   6   8       22.83       18.76      4.56 o 
  -5   6   8        7.46        6.20      3.61 o 
  -4   6   8       33.58       41.14      8.26 o 
  -3   6   8        6.81        9.52      4.62 o 
  -2   6   8        5.11       12.48      5.09 o 
  -1   6   8        2.99        5.13      4.81 o 
   0   6   8        5.93        7.42      5.30 o 
   1   6   8       20.03       19.01      7.38 o 
  -7   7   8       17.32       10.82      5.38 o 
  -6   7   8        0.33        3.03      3.80 o 
  -5   7   8       31.10       29.88      5.13 o 
  -4   7   8       12.35        7.95      5.00 o 
  -3   7   8       25.82       16.71      5.99 o 
  -2   7   8        3.65       -0.11      4.60 o 
  -1   7   8        2.77        3.70      6.30 o 
   0   7   8        4.87       17.64      5.83 o 
   1   7   8        1.60       -2.74      5.10 o 
  -7   8   8        6.47       12.34      5.78 o 
  -6   8   8        3.61        3.01      3.57 o 
  -5   8   8       15.37       13.92      5.63 o 
  -4   8   8        3.45       -0.86      4.04 o 
  -3   8   8        4.61       -1.39      4.05 o 
  -2   8   8       38.38       26.17     13.05 o 
  -1   8   8        7.28        6.75      4.79 o 
   0   8   8        6.83       18.72      8.52 o 
   1   8   8        7.50        7.33      7.25 o 
  -7   9   8        1.29       -0.92      4.93 o 
  -6   9   8       13.31       14.52      4.93 o 
  -5   9   8        1.22        0.27      3.39 o 
  -4   9   8        0.39        3.38      4.55 o 
  -3   9   8        0.13        1.73      5.00 o 
  -2   9   8       18.94       31.04      6.54 o 
  -1   9   8        1.19        1.48      4.63 o 
   0   9   8        9.06        9.12      5.58 o 
   1   9   8        0.03        1.13      5.40 o 
  -7  10   8        3.10        1.22      4.76 o 
  -6  10   8        8.73        4.86      4.42 o 
  -5  10   8       14.30        7.33      4.93 o 
  -4  10   8        1.62        4.89      4.52 o 
  -3  10   8       12.50       12.79      8.42 o 
  -2  10   8        0.14       -5.21      4.00 o 
  -1  10   8        8.23        6.81      5.24 o 
   0  10   8       63.78       62.32     11.68 o 
   1  10   8        0.01       -2.80      5.23 o 
  -7  11   8        2.33        7.44      5.29 o 
  -6  11   8       27.13       29.51      9.82 o 
  -5  11   8        0.01       -3.55      5.35 o 
  -4  11   8       88.73       89.88     16.21 o 
  -3  11   8        3.57        6.02      4.72 o 
  -2  11   8        7.35       -3.45      4.27 o 
  -1  11   8        3.48        3.89      5.81 o 
   0  11   8        3.80       11.53      5.77 o 
   1  11   8        0.76       -2.14      5.18 o 
  -7  12   8        3.69       -0.44      4.91 o 
  -6  12   8        7.70       12.06      8.07 o 
  -5  12   8       14.13        8.05      5.28 o 
  -4  12   8       29.03       27.66      6.51 o 
  -3  12   8        0.11        3.60      4.49 o 
  -2  12   8       24.89       33.92      7.18 o 
  -1  12   8        0.03       -4.63      4.52 o 
   0  12   8       64.98       60.09      8.95 o 
   1  12   8        0.41        5.38      6.41 o 
  -7  13   8        1.80        2.96      8.57 o 
  -6  13   8        1.16        3.73      8.70 o 
  -5  13   8        3.69       -0.09      4.51 o 
  -4  13   8        0.78       -2.42      6.06 o 
  -3  13   8        5.22        4.43      4.91 o 
  -2  13   8       25.79       40.04      8.73 o 
  -1  13   8       37.71       37.35      7.71 o 
   0  13   8       31.09       50.67      8.86 o 
  -6  14   8        0.74        1.43      7.67 o 
  -5  14   8        5.21        2.20      4.97 o 
  -4  14   8        1.48        6.52      5.34 o 
  -3  14   8        3.53        2.64      4.76 o 
  -2  14   8       10.65        8.35      5.51 o 
  -1  14   8        0.64        8.34      6.27 o 
   0  14   8       41.20       45.42      8.28 o 
  -6  15   8        1.36        0.58      6.95 o 
  -5  15   8        4.64       -4.92      4.41 o 
  -4  15   8        6.17       -5.29      4.40 o 
  -3  15   8       10.67        3.45      5.11 o 
  -2  15   8        0.32        1.29      5.37 o 
  -1  15   8        0.03       -2.10      4.87 o 
   0  15   8        0.02       -3.55      6.75 o 
  -6  16   8       10.72        7.26      9.03 o 
  -5  16   8        0.46        2.55      6.97 o 
  -4  16   8       11.21       14.18      5.64 o 
  -3  16   8       16.50        7.12      5.84 o 
  -2  16   8        0.41       -1.32      6.91 o 
  -1  16   8       16.17       25.27      6.95 o 
   0  16   8        2.73        6.76      6.55 o 
  -5  17   8        2.91        9.18      5.62 o 
  -4  17   8        0.80       -7.33      4.89 o 
  -3  17   8        3.45       -1.47      5.06 o 
  -2  17   8        3.13        4.64      5.61 o 
  -1  17   8       13.00       14.75      6.50 o 
  -5  18   8        0.78        3.10      5.51 o 
  -4  18   8        1.60        1.82      5.35 o 
  -3  18   8        5.99       -3.23      5.05 o 
  -2  18   8        5.01        2.40      5.46 o 
  -1  18   8        1.30        5.32      5.64 o 
  -4  19   8        1.56        9.88      5.63 o 
  -3  19   8       10.70        7.77      5.81 o 
  -2  19   8        0.00        2.33      5.81 o 
  -3  20   8        2.98       -3.59      5.11 o 
  -7   0   9        6.23        7.54      8.03 o 
  -5   0   9       12.08        7.37      6.18 o 
  -3   0   9        0.07        0.02      5.36 o 
  -1   0   9       23.11       14.28     12.22 o 
  -7   1   9        3.04        0.40      5.26 o 
  -6   1   9        4.46       -2.20     11.90 o 
  -5   1   9        3.72        1.46      3.69 o 
  -4   1   9       28.75       20.36      5.02 o 
  -3   1   9       52.37       68.58      7.40 o 
  -2   1   9       34.76       45.09      7.60 o 
  -1   1   9       50.02       55.46     11.54 o 
   0   1   9       44.49       43.49     11.46 o 
  -7   2   9        0.84        5.27      5.15 o 
  -6   2   9       12.98       14.03      4.67 o 
  -5   2   9        1.09       -1.81      4.57 o 
  -4   2   9       66.87       54.39      8.37 o 
  -3   2   9       13.53       22.20      5.12 o 
  -2   2   9       15.44       16.55      6.16 o 
  -1   2   9        4.54       -4.57      4.93 o 
   0   2   9        7.78       15.09     12.93 o 
  -7   3   9        1.01        7.41      5.50 o 
  -6   3   9        7.23        3.07      3.81 o 
  -5   3   9        0.27        8.49      4.23 o 
  -4   3   9       40.86       38.37      6.24 o 
  -3   3   9        2.34        6.29      5.94 o 
  -2   3   9       17.40       28.17     13.72 o 
  -1   3   9        4.05        5.73      6.59 o 
   0   3   9       47.88       50.62     11.12 o 
  -7   4   9        0.01        8.40      6.06 o 
  -6   4   9        0.05       -3.00      3.82 o 
  -5   4   9        0.54        4.81      4.21 o 
  -4   4   9        5.28        3.50      4.96 o 
  -3   4   9        2.98        9.63      6.32 o 
  -2   4   9        1.41        6.26      6.17 o 
  -1   4   9        0.60        5.77      5.55 o 
   0   4   9       18.03       21.65      9.10 o 
  -7   5   9        2.58       12.68      6.21 o 
  -6   5   9        7.35        9.22      4.73 o 
  -5   5   9       13.43       21.87      4.99 o 
  -4   5   9        8.97        8.39      6.36 o 
  -3   5   9       24.81       37.46     16.32 o 
  -2   5   9       13.66        8.11      5.47 o 
  -1   5   9       22.24       15.10      7.47 o 
   0   5   9        0.03        4.96      5.83 o 
  -6   6   9        9.18        3.39      4.31 o 
  -5   6   9        0.04        4.12      4.40 o 
  -4   6   9       48.25       55.60      8.25 o 
  -3   6   9        0.31        2.97      4.97 o 
  -2   6   9       14.65       14.07      6.18 o 
  -1   6   9       19.85       24.84      7.10 o 
   0   6   9        0.60       -3.64      5.40 o 
  -6   7   9        0.12       -4.17      4.29 o 
  -5   7   9       27.18       17.56      6.48 o 
  -4   7   9        4.53       13.46      5.70 o 
  -3   7   9       13.14       22.25      6.75 o 
  -2   7   9       55.00       66.44      9.29 o 
  -1   7   9        8.43        6.20      5.79 o 
  -6   8   9        2.29       -0.32      3.77 o 
  -5   8   9        4.25        5.50      4.98 o 
  -4   8   9        8.12        2.62      7.17 o 
  -3   8   9        0.17       -5.50      5.21 o 
  -2   8   9        7.99       11.91      6.08 o 
  -1   8   9        4.46        5.40      5.73 o 
  -6   9   9        0.61        0.93      5.34 o 
  -5   9   9        5.49        1.16      5.03 o 
  -4   9   9        3.55       -0.02      4.91 o 
  -3   9   9        0.93        1.77      5.01 o 
  -2   9   9       18.13       29.56      7.46 o 
  -1   9   9        0.14       -2.61      5.43 o 
  -6  10   9        8.08        9.97      5.79 o 
  -5  10   9        0.23       -2.14      4.77 o 
  -4  10   9       29.53       26.72      6.86 o 
  -3  10   9       12.47        3.29      5.38 o 
  -2  10   9       54.04       73.55      9.98 o 
  -1  10   9        6.93        7.88      5.79 o 
  -6  11   9        2.28        5.51      5.85 o 
  -5  11   9        0.27        0.03      5.26 o 
  -4  11   9       17.82       25.78      6.91 o 
  -3  11   9        4.46        5.14      5.85 o 
  -2  11   9       11.31       18.14      6.98 o 
  -1  11   9        2.71        7.74      6.14 o 
  -5  12   9        0.41       -2.07      5.05 o 
  -4  12   9       11.45       22.11      6.61 o 
  -3  12   9        8.79       21.51      7.09 o 
  -2  12   9       16.37       11.09      6.44 o 
  -5  13   9       21.84       18.94      6.51 o 
  -4  13   9        0.33        0.13      5.52 o 
  -3  13   9       16.99       17.38      6.42 o 
  -2  13   9        6.23       13.07      9.68 o 
  -4  14   9        5.41        7.85      5.52 o 
  -3  14   9       10.09       12.80      6.36 o 
  -4   0  10        7.97       -5.71      6.41 o 
  -4   1  10        0.09       -5.90      3.93 o 
  -4   2  10        0.14        7.92      7.15 o 
                                                 
